# Supplementary material for: Freshwater mussels (Unionidae) brought into captivity exhibit up-regulation of genes involved in stress and energy metabolism
Source: Sci Rep. 2021 Jan 26;11:2241. doi: 10.1038/s41598-021-81856-7 (PMC7838317; doi:10.1038/s41598-021-81856-7)
Supplement: Supplementary file 1 — Supplementary Information [file 41598_2021_81856_MOESM1_ESM.xlsx]

## Sheet: Title
Freshwater mussels (Unionidae) brought into captivity exhibit up-regulation of genes involved in stress and energy metabolism
Ieva Roznere1,*, Brandon T. Sinn2, Marymegan Daly1, G. Thomas Watters1
1The Ohio State University, Department of Evolution, Ecology, and Organismal Biology, Columbus, OH 43210, USA.
2Otterbein University, Department of Biology and Earth Science, Westerville, OH 43081, USA.
*roznere.1@osu.edu
Supplementary Table S1. Log fold change, p-value, false discovery rate, and functional annotation of differentially expressed transcripts between wild and captive Amblema plicata.

## Sheet: Up-regulated
Sequence Name	log fold change	p-value	false discovery rate	wild 1	wild 2	wild 3	captive 1	captive 2	captive 3	captive 4	functional annotation
TRINITY_DN93557_c1_g2_i2	14.7973	2.20398e-20	1.3966e-15	0	0	0	74.899	25.876	78.082	88.067	---NA---
TRINITY_DN93711_c0_g1_i1	10.614	3.39334e-15	8.33996e-11	0.035	0.055	0	16.88	45.915	92.695	52.693	GTPase IMAP family member 7
TRINITY_DN76950_c0_g2_i11	13.4746	3.94841e-15	8.33996e-11	0	0	0	3.073	10.568	14.421	31.035	ADP-ribosyl-[dinitrogen reductase] glycohydrolase-like
TRINITY_DN90177_c2_g1_i1	11.594	3.02161e-14	3.93319e-10	0	0	0	3.575	3.597	4.564	4.145	coiled-coil domain-containing protein 18 isoform X1
TRINITY_DN81059_c2_g1_i1	12.9968	3.1035e-14	3.93319e-10	0	0	0	9.507	4.369	21.023	37.684	---NA---
TRINITY_DN71406_c0_g1_i2	10.6337	6.17178e-14	6.51812e-10	0	0	0.071	43.211	133.979	48.438	39.726	FFamide precursor
TRINITY_DN86331_c1_g1_i3	11.2969	2.64864e-13	2.39766e-09	0	0	0	4.126	4.059	2.639	4.098	---NA---
TRINITY_DN85381_c3_g2_i10	11.9312	3.17368e-13	2.51383e-09	0	0	0	3.189	4.209	13.693	10.183	ADP-ribosyl-[dinitrogen reductase] glycohydrolase-like
TRINITY_DN84554_c5_g1_i1	12.0301	1.1219e-12	7.67421e-09	0	0	0	7.212	13.766	25.73	55.003	HRAS-like suppressor 3
TRINITY_DN81821_c1_g2_i2	13.6754	1.21107e-12	7.67421e-09	0	0	0	200.484	191.334	49.324	9.436	insulin-like peptide 2
TRINITY_DN77548_c12_g2_i1	12.8574	3.5418e-12	1.73394e-08	0	0	0	3.866	9.698	23.699	68.472	---NA---
TRINITY_DN83568_c0_g1_i2	10.7967	3.55726e-12	1.73394e-08	0	0.034	0	55.612	39.114	10.53	6.968	uncharacterized protein LOC110465325
TRINITY_DN71616_c0_g1_i1	9.00436	3.8542e-12	1.74449e-08	0.182	0.047	0.106	128.946	78.617	21.514	23.987	allatostatin-C precursor
TRINITY_DN91614_c0_g1_i15	12.6695	2.104e-11	8.33275e-08	0	0	0	53.824	128.049	11.213	10.501	cathepsin B-like peptidase (C01 family)
TRINITY_DN79605_c0_g1_i2	11.1289	7.24815e-11	2.41733e-07	0	0	0	4.19	11.316	30.27	16.883	28S ribosomal protein S14, mitochondrial
TRINITY_DN85920_c0_g3_i1	11.4015	1.89568e-10	5.72018e-07	0	0	0	2.108	30.952	24.764	27.997	---NA---
TRINITY_DN73154_c0_g1_i4	9.87714	2.6022e-10	7.16928e-07	0	0	0.014	4.66	0.948	9.429	17.315	neuralized-like protein 4
TRINITY_DN79197_c2_g8_i1	11.0463	2.71826e-10	7.17699e-07	0	0	0	2.353	11.053	17.642	25.23	Retrovirus-related Pol polyprotein from transposon 17.6
TRINITY_DN88881_c0_g1_i1	10.9645	3.22005e-10	8.1618e-07	0	0	0	20.992	5.823	6.137	3.461	---NA---
TRINITY_DN94080_c3_g3_i1	11.5147	7.24139e-10	1.64337e-06	0	0	0	2.373	0.825	8.223	16.988	---NA---
TRINITY_DN73154_c0_g1_i2	10.7174	7.26155e-10	1.64337e-06	0	0	0	1.515	0.85	3.772	5.809	neuralized-like protein 4
TRINITY_DN88193_c0_g3_i5	11.5911	1.56511e-09	3.30588e-06	0	0	0	50.051	35.76	23.056	1.381	---NA---
TRINITY_DN93943_c1_g2_i1	14.1689	1.70487e-09	3.48492e-06	0	0	0	128.802	11.567	0.38	28.168	LIN-24 (Twenty-four) Like
TRINITY_DN85349_c5_g4_i2	8.18267	2.77362e-09	5.47969e-06	0.076	0	0	2.913	3.228	8.464	10.961	ADP-ribosyl-[dinitrogen reductase] glycohydrolase-like
TRINITY_DN83462_c0_g1_i2	9.83024	2.85369e-09	5.47969e-06	0.447	0	0	45.644	197.75	273.142	81.934	gamma-aminobutyric acid receptor-associated protein
TRINITY_DN69371_c0_g1_i1	10.7521	2.96864e-09	5.53276e-06	0	0	0	56.423	11.365	12.973	7.732	---NA---
TRINITY_DN76476_c3_g1_i19	9.4637	4.80251e-09	8.23659e-06	0.088	0	0.051	60.909	1.551	64.151	33.226	---NA---
TRINITY_DN85349_c5_g4_i5	11.1691	5.0376e-09	8.40047e-06	0	0	0	4.428	0.513	12.309	16.481	ADP-ribosyl-[dinitrogen reductase] glycohydrolase-like
TRINITY_DN95224_c1_g1_i3	10.7811	8.11199e-09	1.31803e-05	0	0	0	5.012	2.12	8.722	0.556	---NA---
TRINITY_DN70673_c0_g1_i1	10.8713	8.37028e-09	1.326e-05	0	0	0	11.413	1.401	27.3	5.931	---NA---
TRINITY_DN69309_c0_g1_i1	10.8135	1.33929e-08	1.94896e-05	0	0	0	14.418	1.201	20.974	3.976	---NA---
TRINITY_DN73146_c0_g1_i1	10.6121	1.35329e-08	1.94896e-05	0	0	0	14.547	29.907	5.683	2.336	---NA---
TRINITY_DN65440_c0_g1_i1	8.30413	1.55795e-08	2.14615e-05	0.04	0.246	0.023	32.836	89.263	10.797	4.319	heat shock 70 kDa protein
TRINITY_DN89471_c0_g2_i1	11.3545	1.60453e-08	2.16328e-05	0	0	0.027	46.767	80.351	2.93	0.775	molluscan insulin-related peptide
TRINITY_DN73976_c0_g1_i1	11.6533	1.67919e-08	2.21678e-05	0	0.076	0	84.765	326.239	33.278	0.896	kielin/chordin-like protein isoform X18
TRINITY_DN94413_c6_g1_i1	12.444	1.83656e-08	2.32755e-05	0	0	0	17.908	2.188	0.159	27.742	---NA---
TRINITY_DN76566_c0_g1_i1	10.1887	1.98204e-08	2.46267e-05	0	0	0	4.632	3.946	13.995	27.049	---NA---
TRINITY_DN75651_c2_g3_i9	7.84687	2.18074e-08	2.65745e-05	0.089	0	0	5.148	1.993	8.185	13.936	neuralized-like protein 4
TRINITY_DN73154_c0_g1_i1	10.5334	2.27519e-08	2.71066e-05	0	0	0	6.43	0.442	5.67	11.242	neuralized-like protein 4
TRINITY_DN63430_c0_g1_i1	10.959	2.30997e-08	2.71066e-05	0	0	0	6.595	14.337	1.858	0.592	transitional endoplasmic reticulum ATPase, putative
TRINITY_DN87586_c1_g2_i3	11.7971	2.50325e-08	2.83256e-05	0	0	0	1.303	1.477	21.26	0.807	---NA---
TRINITY_DN84586_c1_g4_i3	9.6545	2.86581e-08	3.11434e-05	0	0	0	3.235	1.108	2.264	4.064	palmitoyl-protein thioesterase 1-like
TRINITY_DN86827_c0_g1_i5	11.7023	3.20193e-08	3.32618e-05	0	0	0	40.419	6.995	37.747	0.409	---NA---
TRINITY_DN80748_c5_g2_i8	7.85682	3.4056e-08	3.48069e-05	0	0	0.015	2.847	1.331	2.24	2.219	RING finger protein 207-like
TRINITY_DN79408_c0_g1_i4	5.87182	3.81808e-08	3.84033e-05	0.346	0.072	0.253	23.141	18.286	8.828	6.854	---NA---
TRINITY_DN91325_c0_g1_i1	9.45735	3.92708e-08	3.88824e-05	0	0	0	0.794	0.884	1.611	0.921	---NA---
TRINITY_DN97366_c3_g2_i3	9.32864	4.79716e-08	4.60578e-05	0	0	0	2.571	2.609	1.883	2.756	---NA---
TRINITY_DN76750_c1_g1_i1	9.3359	6.93169e-08	6.18649e-05	0	0	0	13.544	13.637	24.06	12.787	---NA---
TRINITY_DN75651_c2_g3_i12	9.44777	8.9074e-08	7.7632e-05	0	0	0	1.597	1.893	3.442	5.87	neuralized-like protein 4
TRINITY_DN75876_c5_g1_i1	6.63344	9.41673e-08	8.06364e-05	0.047	0.145	0.109	1.965	5.61	14.08	25.479	helicase with zinc finger domain 2-like isoform X3
TRINITY_DN79456_c8_g5_i3	8.57591	1.27612e-07	0.000101372	0	0	0.03	8.689	0.467	10.082	8.131	---NA---
TRINITY_DN50133_c0_g1_i1	7.78696	1.27981e-07	0.000101372	0.087	0.201	0	22.078	58.079	7.79	3.354	cathepsin B
TRINITY_DN93685_c0_g1_i3	7.46113	1.51577e-07	0.000117327	0.094	0.272	0.014	34.588	46.682	9.226	1.99	---NA---
TRINITY_DN73280_c0_g1_i1	8.90722	1.51827e-07	0.000117327	0	0.027	0	4.472	16.439	1.649	0.798	heat shock 70 kDa protein 4 isoform X1
TRINITY_DN93685_c0_g1_i7	7.51695	1.58821e-07	0.000121253	0.094	0.204	0	25.081	37.956	9.234	2.029	---NA---
TRINITY_DN71295_c0_g3_i2	7.64045	1.83434e-07	0.000136749	0.048	0.148	0	20.284	27.713	6.238	1.298	Endoplasmin-like protein
TRINITY_DN96380_c4_g2_i1	9.07559	1.99041e-07	0.000146659	0	0	0	0.402	0.717	0.373	0.446	chromodomain-helicase-DNA-binding protein 8-like isoform X1
TRINITY_DN68821_c0_g1_i1	7.49445	2.0154e-07	0.000146793	0.036	0.084	0	16.847	8.166	4.913	0.857	---NA---
TRINITY_DN94611_c0_g3_i2	7.16413	2.15512e-07	0.000154818	0.081	0	0.024	3.261	1.346	9.04	9.29	uncharacterized protein LOC110448443
TRINITY_DN73018_c1_g1_i1	8.81599	2.19373e-07	0.000154818	0	0.076	0	10.202	36.218	2.181	1.198	---NA---
TRINITY_DN87363_c7_g2_i7	6.55742	2.19887e-07	0.000154818	0.288	0.102	0.043	3.804	5.176	18.273	28.883	---NA---
TRINITY_DN121998_c0_g1_i1	9.92396	2.39292e-07	0.000166629	0	0	0	33.098	43.328	10.18	3.303	---NA---
TRINITY_DN71396_c0_g1_i3	10.4338	2.47261e-07	0.000170307	0	0	0	5.038	19.694	2.115	0.815	zinc finger protein 565-like isoform X4
TRINITY_DN93496_c0_g4_i1	8.04225	2.56496e-07	0.000174768	0	0.058	0	6.448	14.705	2.143	0.938	---NA---
TRINITY_DN81703_c0_g4_i1	8.63394	2.71746e-07	0.000181376	0	0.053	0	11.296	23.702	2.466	1.363	---NA---
TRINITY_DN80884_c4_g3_i1	12.9893	2.71919e-07	0.000181376	0	0	0	28.341	24.733	10.751	0	---NA---
TRINITY_DN88660_c1_g1_i1	7.70073	2.88156e-07	0.000190204	0	0.26	0	22.143	46.487	8.019	2.916	papain family cysteine protease
TRINITY_DN73857_c0_g1_i1	7.25314	3.0434e-07	0.000198816	0.171	0.528	0.05	41.959	100.626	12.77	4.194	cathepsin B
TRINITY_DN84366_c5_g2_i1	9.79584	3.17703e-07	0.000205281	0	0	0	34.553	8.071	7.395	3.376	---NA---
TRINITY_DN10492_c0_g1_i1	8.07983	3.20717e-07	0.000205281	0	0.315	0	85.22	40.484	25.57	7.624	---NA---
TRINITY_DN67851_c0_g1_i1	7.51991	3.3365e-07	0.000211424	0.126	0.289	0	32.17	65.264	7.535	4.299	predicted protein
TRINITY_DN80563_c3_g2_i1	8.36579	3.39392e-07	0.000212933	0	0	0.019	6.34	6.619	0.871	0.84	hypothetical protein LOTGIDRAFT_170020
TRINITY_DN70159_c0_g2_i1	11.978	3.42917e-07	0.000213035	0	0	0	0.763	30.024	0.28	2.178	interferon-induced protein 44-like
TRINITY_DN95821_c4_g2_i1	8.48789	3.58241e-07	0.000220395	0.035	0	0	8.089	5.399	4.977	0.392	uncharacterized protein LOC111851124
TRINITY_DN86903_c0_g1_i4	9.59679	4.37197e-07	0.000256517	0	0	0	8.872	3.191	2.229	0.912	---NA---
TRINITY_DN89355_c4_g1_i3	9.93495	4.43148e-07	0.000257076	0	0	0	3.814	3.658	1.208	0.21	inorganic pyrophosphatase, putative
TRINITY_DN81898_c1_g1_i1	7.60122	4.54376e-07	0.000257076	0	0.24	0	27.818	33.048	7.312	2.433	---NA---
TRINITY_DN67851_c0_g2_i1	7.44435	4.73917e-07	0.000263025	0.182	0.751	0	64.364	126.096	24.919	6.396	heat shock protein 90, putative
TRINITY_DN95077_c0_g4_i1	11.2747	4.75315e-07	0.000263025	0	0	0	8.437	8.307	0.035	22.484	---NA---
TRINITY_DN87216_c1_g5_i4	12.1779	4.77345e-07	0.000263025	0	0	0	125.503	3.058	0.297	69.287	---NA---
TRINITY_DN85793_c4_g2_i1	6.59744	4.85963e-07	0.000264568	0.524	0.322	0	37.846	51.631	17.597	5.362	---NA---
TRINITY_DN76753_c5_g1_i3	10.3632	4.99082e-07	0.000265759	0	0	0	1.506	0.524	16.818	11.27	---NA---
TRINITY_DN66566_c0_g1_i1	9.02453	5.09052e-07	0.000266948	0	0	0	3.263	5.573	1.948	1.966	buccalin-like isoform X1
TRINITY_DN81369_c5_g2_i2	8.8458	5.0974e-07	0.000266948	0	0	0	2.295	1.332	3.134	2.863	---NA---
TRINITY_DN74771_c1_g1_i1	7.42321	5.17061e-07	0.000268562	0.23	0.162	0	30.003	54.096	6.458	3.241	---NA---
TRINITY_DN78349_c1_g2_i1	7.96703	5.61153e-07	0.000286763	0	0.048	0	10.177	5.577	2.901	0.348	elongation factor 2
TRINITY_DN90919_c1_g1_i1	8.71199	5.70279e-07	0.000289095	0	0	0	5.178	5.973	6.564	4.993	---NA---
TRINITY_DN80922_c5_g1_i1	9.24753	5.8265e-07	0.000293022	0	0	0	1.296	5.539	8.773	9.726	Retrovirus-related Pol polyprotein from transposon 17.6
TRINITY_DN73587_c0_g1_i1	6.62956	5.99716e-07	0.00029923	0.144	0.336	0	24.124	30.481	7.901	3.024	---NA---
TRINITY_DN81965_c0_g1_i2	8.99584	6.23316e-07	0.000308576	0	0	0	0.486	0.652	1.778	1.237	sulfate transporter
TRINITY_DN84016_c0_g1_i2	6.93838	6.6073e-07	0.000317186	0.102	0.198	0	15.508	29.671	3.978	2.159	---NA---
TRINITY_DN86051_c1_g2_i1	10.5531	6.79132e-07	0.000322727	0	0	0	1.084	14.701	0.963	0.718	---NA---
TRINITY_DN95944_c0_g2_i2	10.2695	6.8246e-07	0.000322727	0	0	0	7.174	0.119	8.243	9.865	furin-1-like isoform X1
TRINITY_DN83577_c10_g1_i3	8.71501	7.61542e-07	0.000350669	0	0	0	4.894	5.853	2.982	3.597	anaphase-promoting complex subunit 16-like
TRINITY_DN87229_c2_g1_i1	9.39278	7.66602e-07	0.000350669	0	0	0	27.527	6.32	4.966	5.018	---NA---
TRINITY_DN91857_c0_g1_i3	5.98316	7.69859e-07	0.000350669	0	1.013	1.062	26.081	114.52	28.445	39.533	galectin-3-binding protein B-like
TRINITY_DN85839_c3_g1_i1	6.60892	7.71015e-07	0.000350669	0.104	0.162	0	17.754	12.54	3.998	1.999	---NA---
TRINITY_DN91677_c0_g3_i3	13.2716	7.74751e-07	0.000350669	0	0	0	49.544	1.953	0.031	132.13	---NA---
TRINITY_DN8180_c0_g1_i1	9.81559	8.61138e-07	0.000384624	0	0	0	41.044	14.832	13.837	1.425	Centrin, putative (macronuclear)
TRINITY_DN83436_c1_g3_i2	8.34183	8.61908e-07	0.000384624	0	0	0.013	1.257	0.154	3.734	5.118	---NA---
TRINITY_DN87540_c2_g2_i1	9.24492	8.87293e-07	0.000391854	0	0	0	2.635	0.366	3.603	2.26	corepressor interacting with RBPJ 1-like
TRINITY_DN70219_c0_g1_i3	9.45945	8.96663e-07	0.000391854	0	0	0	7.02	7.629	3.905	0.601	---NA---
TRINITY_DN73972_c2_g1_i1	7.23804	9.5045e-07	0.000412515	0.066	0.086	0	9.434	18.816	2.898	0.617	---NA---
TRINITY_DN61900_c0_g1_i1	6.72604	9.70907e-07	0.000418302	0.219	0.251	0	33.531	21.757	11.646	2.332	2-isopropylmalate synthase
TRINITY_DN83557_c6_g1_i2	9.34126	9.78994e-07	0.000418302	0	0	0	1.879	4.679	1.107	0.539	---NA---
TRINITY_DN8693_c0_g1_i1	7.68513	9.83588e-07	0.000418302	1.806	0.151	0.117	60.661	471.556	24.307	38.047	---NA---
TRINITY_DN63047_c0_g1_i1	6.98691	9.97274e-07	0.000421295	0.058	0.223	0	19.608	23.191	6.033	1.369	protein disulfide-isomerase
TRINITY_DN64681_c0_g1_i4	6.6538	1.01651e-06	0.000426575	0.213	0.817	0	60.101	52.243	25.809	4.481	---NA---
TRINITY_DN89373_c3_g1_i3	9.81147	1.09975e-06	0.00044841	0	0	0	2.305	1.907	3.523	0.099	---NA---
TRINITY_DN75608_c2_g11_i1	6.19124	1.1004e-06	0.00044841	0.107	0.39	0.146	20.562	37.838	6.015	1.691	luminal-binding protein 5
TRINITY_DN77199_c0_g2_i5	10.7348	1.10351e-06	0.00044841	0	0	0	39.573	2.705	0.726	3.101	calmodulin isoform X1
TRINITY_DN97815_c4_g1_i1	7.4339	1.10923e-06	0.00044841	0.037	0.117	0	7.653	26.283	2.927	0.972	---NA---
TRINITY_DN71278_c0_g1_i1	8.10094	1.11257e-06	0.00044841	0.072	0	0	14.946	10.053	3.769	1.185	60S ribosomal protein L4-1-like
TRINITY_DN86881_c10_g1_i3	10.4778	1.11421e-06	0.00044841	0	0	0	3.063	0.449	18.553	1.081	---NA---
TRINITY_DN91614_c0_g1_i6	6.16333	1.14083e-06	0.000454658	1.557	2.783	0.144	127.224	245.072	47.263	21.704	cathepsin B-like peptidase (C01 family)
TRINITY_DN67933_c0_g1_i1	6.55034	1.15835e-06	0.000458756	0.251	0.485	0.037	57.588	24.348	16	2.107	elongation factor 1-alpha
TRINITY_DN120670_c0_g1_i1	6.75905	1.18909e-06	0.000464523	0.374	0.564	0	39.257	83.221	13.191	5.633	---NA---
TRINITY_DN84016_c0_g3_i1	7.04094	1.26546e-06	0.000488953	0.369	0.204	0	18.02	72.845	10.18	3.709	---NA---
TRINITY_DN65331_c0_g1_i1	7.69099	1.28096e-06	0.000491943	0.07	0	0.041	17.878	13.265	4.924	0.739	60S ribosomal protein L3
TRINITY_DN77861_c2_g1_i3	10.5814	1.31098e-06	0.00050044	0	0	0	0.694	0.282	10.693	18.551	---NA---
TRINITY_DN73269_c0_g1_i1	7.17493	1.42329e-06	0.00053556	0.693	0.041	0.094	37.784	110.799	19.226	3.32	---NA---
TRINITY_DN67540_c0_g1_i2	6.74044	1.46532e-06	0.000546192	0.029	0.135	0	13.06	6.691	4.11	0.753	---NA---
TRINITY_DN90563_c7_g1_i10	8.88414	1.47982e-06	0.000548374	0	0	0	0.955	0.201	0.989	1.276	von Willebrand factor D and EGF domain-containing protein-like
TRINITY_DN73364_c0_g1_i1	6.8439	1.60263e-06	0.000583644	0.027	0.105	0	5.86	12.234	2.521	0.7	hypoxia up-regulated protein 1
TRINITY_DN81074_c0_g2_i3	9.37373	1.62563e-06	0.000588635	0	0	0	2.428	1.086	10.43	13.045	---NA---
TRINITY_DN95987_c1_g1_i1	9.4212	1.636e-06	0.000589025	0	0	0	8.363	0.736	10.398	17.688	---NA---
TRINITY_DN93344_c2_g2_i1	10.1991	1.68567e-06	0.000599392	0	0	0	6.749	0.227	20.993	4.138	---NA---
TRINITY_DN86613_c0_g3_i2	8.63322	1.70699e-06	0.000599392	0.157	0	0	6.341	0.653	33.815	52.756	---NA---
TRINITY_DN73154_c0_g1_i6	7.0812	1.71209e-06	0.000599392	0.051	0.04	0	2.923	0.844	6.669	8.683	neuralized-like protein 4
TRINITY_DN65832_c0_g1_i1	7.20401	1.77579e-06	0.000614899	0.236	0.09	0	23.503	35.714	5.611	2.128	scramblase family protein
TRINITY_DN87634_c3_g1_i1	8.54563	1.78758e-06	0.000615617	0	0	0	0.743	1.258	1.771	2.517	---NA---
TRINITY_DN96100_c1_g1_i1	6.78717	1.81331e-06	0.000621103	0.307	0.809	0.036	105.072	41.999	24.316	2.674	beta-tubulin, putative
TRINITY_DN58388_c0_g1_i1	7.33299	1.83339e-06	0.000622129	0.228	0.171	0	43.173	36.459	10.105	3.542	hypothetical protein YYC_04619
TRINITY_DN70869_c0_g1_i2	9.658	1.83833e-06	0.000622129	0	0	0	55.431	23.814	10.792	2.039	---NA---
TRINITY_DN86814_c0_g1_i1	8.17295	1.84576e-06	0.000622129	0	0.047	0	11.599	8.701	3.944	0.318	---NA---
TRINITY_DN19472_c0_g1_i1	6.55995	1.87942e-06	0.000625908	0.55	1.839	0	120.67	147.15	31.291	12.009	Polyubiqutin 1
TRINITY_DN45280_c0_g1_i1	9.48161	1.88132e-06	0.000625908	0	0	0	33.022	9.254	8.074	1.712	60S ribosomal protein L6
TRINITY_DN151463_c0_g1_i1	6.49395	1.8866e-06	0.000625908	0.359	0.366	0	46.671	27.045	13.082	3.156	60S ribosomal protein L8
TRINITY_DN92194_c1_g3_i5	14.0913	1.95813e-06	0.000642905	0	0	0	55.17	0.621	28.242	0	---NA---
TRINITY_DN71163_c0_g1_i1	9.26574	1.98307e-06	0.000644416	0	0	0	4.243	8.87	1.437	0.926	---NA---
TRINITY_DN165085_c0_g1_i1	9.46822	2.02364e-06	0.000650924	0	0	0	20.532	11.74	5.135	0.987	gtp-binding nuclear protein ran
TRINITY_DN74153_c0_g1_i1	7.41787	2.06252e-06	0.000660079	0.171	0	0.05	2.699	42.787	7.281	2.209	laccase-2 isoform X2
TRINITY_DN93198_c1_g2_i5	6.45187	2.13449e-06	0.00067628	0	0	0.079	3.126	4.452	4.098	1.549	---NA---
TRINITY_DN47600_c0_g1_i1	7.96159	2.16867e-06	0.000683693	0.273	0	0	51.357	31.606	13.03	3.528	nucleoredoxin, putative
TRINITY_DN651_c0_g1_i1	9.54218	2.18618e-06	0.000685801	0	0	0	52.343	20.092	13.477	1.897	large subunit ribosomal protein 32
TRINITY_DN66925_c0_g2_i1	7.93476	2.20129e-06	0.000685806	0	0.064	0	8.477	17.098	1.633	1.464	---NA---
TRINITY_DN72343_c0_g1_i3	9.17136	2.21943e-06	0.000686041	0	0	0	5.04	7.502	1.706	0.769	---NA---
TRINITY_DN85211_c0_g2_i1	8.75597	2.3415e-06	0.000713336	0	0	0	0.187	1.012	0.536	1.107	neuropeptide SIFamide receptor-like
TRINITY_DN72500_c1_g1_i12	6.71306	2.45071e-06	0.00074009	0.936	0.461	0	50.709	112	30.712	5.906	---NA---
TRINITY_DN77613_c6_g3_i1	9.93174	2.45268e-06	0.00074009	0	0	0	8.596	17.841	0.929	0.797	---NA---
TRINITY_DN73663_c0_g1_i3	9.15954	2.51503e-06	0.000753061	0	0	0	1.912	3.703	3.648	19.667	---NA---
TRINITY_DN17056_c0_g1_i1	6.8563	2.61712e-06	0.000771637	0	0.283	0.043	22.155	24.247	7.746	1.01	---NA---
TRINITY_DN48921_c0_g1_i1	9.1161	2.61811e-06	0.000771637	0	0	0	7.407	8.981	3.691	0.757	in bacteria
TRINITY_DN97182_c3_g8_i2	6.41122	2.66965e-06	0.000779576	0.146	0.307	0.292	42.661	6.291	1.059	48.622	putative uncharacterized transposon-derived protein F54H12.3
TRINITY_DN80271_c7_g1_i2	10.0218	2.72007e-06	0.000790655	0	0	0	17.061	8.758	14.661	0.129	---NA---
TRINITY_DN79828_c0_g1_i1	9.79875	2.7801e-06	0.000796431	0	0	0	5.059	0.239	1.055	0.366	polyprotein
TRINITY_DN107426_c0_g1_i1	9.12567	2.78975e-06	0.000796431	0	0	0	20.584	16.637	5.24	2.001	Centrin, putative
TRINITY_DN88466_c3_g2_i1	9.64639	2.79022e-06	0.000796431	0	0	0	0.58	0.381	4.933	7.754	trichohyalin-like isoform X1
TRINITY_DN94402_c2_g1_i1	6.90764	2.87525e-06	0.000813376	0.033	0.051	0.039	6.498	7.923	3.838	0.737	elongation factor 1-gamma, putative
TRINITY_DN16276_c0_g1_i1	9.5115	2.92823e-06	0.000823702	0	0	0	39.462	7.448	12.575	1.509	ribosomal protein RPL36
TRINITY_DN167188_c0_g1_i1	7.24221	2.93776e-06	0.000823702	0	0.445	0	48.374	35.832	21.121	2.765	60s ribosomal protein L24
TRINITY_DN79789_c1_g2_i1	10.6668	3.01113e-06	0.000829457	0	0	0	26.998	1.194	0.295	2.325	---NA---
TRINITY_DN75225_c7_g3_i1	9.28992	3.01339e-06	0.000829457	0	0	0	3.026	0.167	3.495	4.287	neuralized-like protein 4
TRINITY_DN45704_c0_g1_i1	6.32276	3.01515e-06	0.000829457	0.155	0.239	0	18.973	18.238	4.831	2.083	predicted protein
TRINITY_DN94624_c2_g1_i5	7.56574	3.06447e-06	0.000837009	0	0	0.014	0.266	0.941	3.085	0.812	carcinoembryonic antigen-related cell adhesion molecule 5-like
TRINITY_DN72500_c1_g1_i5	7.63735	3.15014e-06	0.000856716	0	0.328	0	30.527	58.927	30.363	3.02	---NA---
TRINITY_DN64618_c0_g1_i1	8.81934	3.23381e-06	0.00087307	0	0	0	5.21	4.523	2.391	0.734	selenide, water dikinase
TRINITY_DN76683_c9_g1_i1	9.58163	3.25599e-06	0.00087307	0	0	0	18.31	9.078	0.467	24.293	---NA---
TRINITY_DN90173_c0_g5_i1	11.6505	3.27187e-06	0.00087307	0	0	0	4.751	0.076	35.485	0.477	---NA---
TRINITY_DN93379_c4_g2_i1	9.2512	3.28505e-06	0.00087307	0	0	0	3.793	4.81	1.429	0.283	---NA---
TRINITY_DN61397_c0_g1_i1	7.87512	3.29294e-06	0.00087307	0	0.059	0	8.11	13.754	2.709	0.598	thioredoxin, putative
TRINITY_DN74423_c1_g2_i2	14.0007	3.38709e-06	0.00089429	0	0	0	309.094	0.614	931.48	0.275	---NA---
TRINITY_DN94060_c0_g2_i1	8.42089	3.40593e-06	0.000895533	0.043	0	0	4.518	16.154	1.469	0.546	---NA---
TRINITY_DN78349_c1_g1_i4	6.48637	3.44973e-06	0.000903301	1.055	1.467	0	125.393	137.067	26.794	8.395	---NA---
TRINITY_DN92717_c2_g4_i5	8.95259	3.51483e-06	0.000909504	0	0	0	0.926	0.407	0.372	2.898	ADP-ribosyl-[dinitrogen reductase] glycohydrolase-like
TRINITY_DN95371_c3_g1_i5	10.8855	3.51685e-06	0.000909504	0	0	0	3.227	1.733	4.689	0	RNA-directed DNA polymerase from mobile element jockey-like
TRINITY_DN86921_c2_g3_i1	9.22746	3.5177e-06	0.000909504	0	0	0	3.054	1.423	11.093	22.291	---NA---
TRINITY_DN95779_c1_g3_i2	10.1404	3.5465e-06	0.000909504	0	0.019	0.014	26.096	0.843	0.016	43.415	predicted protein
TRINITY_DN95952_c1_g1_i5	9.20135	3.55075e-06	0.000909504	0	0	0	0.427	6.1	3.398	1.193	---NA---
TRINITY_DN83764_c2_g2_i2	8.37449	3.57421e-06	0.000909587	0	0	0	2.147	7.865	4.329	4.712	---NA---
TRINITY_DN88905_c0_g1_i10	12.7576	3.62427e-06	0.000914976	0	0	0	42.537	0.853	25.945	0	predicted protein
TRINITY_DN95071_c1_g1_i1	6.31938	3.6681e-06	0.000922367	0.079	0.464	0.095	31.587	8.054	29.126	0.664	tryptophan 2,3-dioxygenase
TRINITY_DN69979_c0_g2_i1	7.60938	3.83378e-06	0.000960217	0	0.168	0	23.615	27.711	6.756	2.089	---NA---
TRINITY_DN73840_c0_g1_i5	9.31831	3.88884e-06	0.000969533	0	0	0	0.435	0.233	1.866	4.186	---NA---
TRINITY_DN60699_c0_g1_i1	7.00313	3.90157e-06	0.000969533	0.1	0.231	0	14.317	39.754	4.997	1.754	---NA---
TRINITY_DN66881_c0_g1_i1	7.23354	3.99644e-06	0.000985379	0	0.15	0	13.876	15.168	3.504	0.61	chaperonin CPN60-2, mitochondrial
TRINITY_DN54216_c0_g1_i1	9.77652	4.01755e-06	0.000986745	0	0	0	6.696	43.501	3.811	1.479	DnaJ domain-containing protein
TRINITY_DN70611_c0_g1_i4	11.095	4.10931e-06	0.00100538	0	0	0	1.247	41.45	0.179	2.775	---NA---
TRINITY_DN70611_c0_g1_i3	7.26612	4.16119e-06	0.00101361	0.123	0.285	0	31.206	51.16	5.491	1.428	---NA---
TRINITY_DN70945_c0_g1_i1	6.31639	4.19132e-06	0.00101361	0.329	0.374	0	33.952	28.995	11.884	3.022	hypothetical protein SDRG_03974
TRINITY_DN96061_c0_g1_i1	7.319	4.21706e-06	0.00101361	0	0.14	0	11.026	13.883	4.855	0.758	---NA---
TRINITY_DN73010_c0_g1_i1	9.44435	4.21981e-06	0.00101361	0	0	0	11.493	0.745	1.566	1.491	hypothetical protein, partial
TRINITY_DN68537_c0_g1_i1	9.20197	4.22292e-06	0.00101361	0	0	0	9.837	7.23	2.933	0.513	nucleolar phosphoprotein nucleolin, putative
TRINITY_DN91857_c0_g1_i4	8.20694	4.31778e-06	0.00103247	0	0	0	7.582	12.86	4.891	10.33	galectin-3-binding protein A-like
TRINITY_DN66702_c0_g1_i1	6.49011	4.36502e-06	0.00103984	0.198	0.447	0.116	32.279	55.711	8.322	3.223	peroxiredoxin-1
TRINITY_DN79131_c0_g4_i1	8.18723	4.47752e-06	0.00106249	0.256	0.05	0.037	129.638	2.625	6.816	3.076	neuronal acetylcholine receptor subunit alpha-10-like
TRINITY_DN61251_c0_g1_i1	9.07424	4.57102e-06	0.00107279	0	0	0	1.331	2.649	0.64	0.183	amine-terminal domain guanylate-binding protein
TRINITY_DN86575_c7_g1_i1	9.10463	4.67735e-06	0.00109369	0.041	0	0	7.031	16.682	0.026	12.103	Efetin
TRINITY_DN72343_c0_g1_i1	6.91071	4.72105e-06	0.00109621	0	0.151	0.038	12.262	17.715	4.366	0.558	---NA---
TRINITY_DN74939_c0_g2_i1	6.62483	4.72272e-06	0.00109621	0.038	0.044	0	3.252	6.76	1.063	0.343	---NA---
TRINITY_DN94133_c0_g2_i8	10.7296	4.98942e-06	0.00114969	0	0	0.004	13.904	4.647	0	13.305	---NA---
TRINITY_DN139334_c0_g1_i1	6.92378	5.02913e-06	0.00115272	0.408	0.593	0	79.917	66.582	24.706	3.699	---NA---
TRINITY_DN85539_c1_g1_i1	9.42727	5.03897e-06	0.00115272	0	0	0	18.568	7.425	4.24	0.491	40S ribosomal protein S0
TRINITY_DN70075_c0_g1_i1	9.22965	5.12326e-06	0.00116109	0	0	0	3.366	8.272	1.277	0.453	---NA---
TRINITY_DN82781_c1_g2_i2	4.68696	5.13051e-06	0.00116109	0.112	0.175	0.708	14.543	12.403	5.39	6.194	---NA---
TRINITY_DN74235_c0_g3_i1	7.92627	5.15972e-06	0.00116354	0.167	0	0.097	10.86	1.164	77.8	11.904	---NA---
TRINITY_DN57396_c0_g1_i1	9.52171	5.19198e-06	0.00116667	0	0	0	8.644	29.066	2.191	1.318	charged multivesicular body protein 2a
TRINITY_DN71937_c0_g1_i3	6.26375	5.27917e-06	0.00118207	0.108	0.209	0	13.782	15.263	3.682	1.211	---NA---
TRINITY_DN67669_c0_g1_i1	6.90609	5.34358e-06	0.00118809	0	0.114	0	9.971	6.491	4.572	0.826	---NA---
TRINITY_DN77562_c4_g1_i2	8.03072	5.43448e-06	0.00120408	0	0	0	2.383	1.922	1.783	2.235	---NA---
TRINITY_DN91450_c0_g3_i2	11.8582	5.63945e-06	0.00124082	0	0	0	33.335	1.111	0	23.947	laccase-2 isoform X2
TRINITY_DN76367_c3_g1_i2	8.7228	5.76282e-06	0.00126357	0	0	0	0.335	0.734	1.329	3.351	NF-kappa-B inhibitor alpha-like
TRINITY_DN84837_c1_g1_i1	6.91244	5.82095e-06	0.00127192	0	0.111	0	8.603	8.437	3.322	0.845	---NA---
TRINITY_DN5565_c0_g1_i1	7.23099	6.05959e-06	0.00130829	0.177	0.134	0	31.98	25.845	8.908	1.34	60S ribosomal protein L15
TRINITY_DN89009_c4_g1_i1	9.95365	6.06726e-06	0.00130829	0	0.044	0.031	113.303	10.12	0.544	0.281	---NA---
TRINITY_DN72466_c0_g1_i1	8.17597	6.09479e-06	0.00130829	0	0	0	1.498	0.777	2.349	1.124	---NA---
TRINITY_DN94231_c1_g4_i1	6.30142	6.1113e-06	0.00130829	0.079	0.367	0	12.655	27.234	7.766	1.818	cathepsin B-like peptidase (C01 family)
TRINITY_DN12299_c0_g1_i1	7.37937	6.16027e-06	0.00130993	0	0.245	0	42.657	19.801	9.125	3.656	60S ribosomal protein L34
TRINITY_DN64523_c0_g1_i1	7.16172	6.20138e-06	0.00131426	0	0.422	0	50.654	31.703	11.639	2.618	---NA---
TRINITY_DN69985_c0_g1_i1	6.30901	6.3042e-06	0.0013316	0.066	0.152	0	7.704	12.04	3.635	1.384	---NA---
TRINITY_DN76638_c0_g1_i3	6.99006	6.47457e-06	0.00136304	0	0.512	0	33.778	4.812	5.002	68.298	conserved hypothetical protein
TRINITY_DN53878_c0_g1_i1	9.53784	6.6488e-06	0.00139491	0	0	0	39.439	13.241	6.654	0.73	30S small subunit ribosomal protein S19e
TRINITY_DN87884_c2_g2_i4	11.2753	6.67001e-06	0.00139491	0	0	0	28.06	23.551	0.075	0.312	---NA---
TRINITY_DN76950_c0_g2_i10	8.94327	6.73513e-06	0.0014039	0	0	0	0.289	1.489	0.961	4.851	ADP-ribosyl-[dinitrogen reductase] glycohydrolase-like
TRINITY_DN74900_c1_g1_i2	10.0781	6.81142e-06	0.00141052	0	0	0	0.918	0.539	21.149	1.84	---NA---
TRINITY_DN68412_c0_g1_i1	9.14122	6.97735e-06	0.00143616	0	0	0	8.312	3.645	2.052	0.329	subfamily a member 2-like
TRINITY_DN1197_c0_g1_i1	9.13521	6.98058e-06	0.00143616	0	0	0	16.706	15.138	3.078	1.041	---NA---
TRINITY_DN92028_c5_g2_i3	8.12425	7.0705e-06	0.00144996	0	0	0	0.405	0.253	0.704	0.791	DCN1-like protein 1
TRINITY_DN74771_c1_g2_i1	6.87267	7.17852e-06	0.00146736	0	0.138	0	7.15	12.439	2.803	0.531	---NA---
TRINITY_DN72448_c0_g3_i1	7.40458	7.24146e-06	0.00147074	0	0.047	0	2.949	9.361	1.234	0.996	---NA---
TRINITY_DN16227_c0_g1_i1	6.70271	7.28717e-06	0.00147529	1.862	0.652	0	193.766	107.069	41.639	12.276	conserved unknown protein
TRINITY_DN95699_c1_g1_i1	8.86267	7.37546e-06	0.00148841	0	0	0	0.843	2.118	5.681	11.892	helicase with zinc finger domain 2-like isoform X3
TRINITY_DN73557_c0_g2_i1	7.31836	7.51134e-06	0.00150897	0	0.13	0	9.365	18.919	4	0.604	---NA---
TRINITY_DN83128_c4_g3_i1	6.46564	7.53069e-06	0.00150897	0.302	1.124	0.035	103.749	43.808	25.667	2.193	tubulin alpha chain
TRINITY_DN71560_c0_g1_i1	6.88184	7.56032e-06	0.00150897	0	0.076	0	5.686	5.705	1.482	0.328	---NA---
TRINITY_DN70611_c0_g1_i2	6.76227	7.67429e-06	0.00152033	0.301	0.699	0	70.003	52.191	25.128	1.228	---NA---
TRINITY_DN93340_c0_g1_i1	8.03286	7.67757e-06	0.00152033	0	0.057	0	1.184	18.99	0.775	0.629	---NA---
TRINITY_DN11698_c0_g1_i1	7.21178	7.81761e-06	0.00153844	0	0.102	0	13.238	8.358	4.951	1.114	---NA---
TRINITY_DN77082_c3_g6_i1	6.24684	7.98434e-06	0.00156364	0	0	0.104	6.333	3.63	2.532	3.53	---NA---
TRINITY_DN78124_c3_g1_i3	5.51722	7.99499e-06	0.00156364	0.074	0.189	0.021	3.727	9.786	3.063	1.196	predicted protein
TRINITY_DN43485_c0_g1_i1	6.14976	8.20615e-06	0.00159021	0.181	0.627	0	25.672	42.724	7.449	3.359	cathepsin B-like
TRINITY_DN82422_c8_g1_i1	7.87733	8.41162e-06	0.00162396	0	0.033	0	2.571	0.12	2.941	9.565	---NA---
TRINITY_DN11591_c0_g1_i1	7.00345	8.43156e-06	0.00162396	0.186	0.141	0	35.387	14.29	9.465	1.756	60S ribosomal protein L19
TRINITY_DN60045_c0_g1_i1	7.05147	8.51036e-06	0.0016337	0.222	0.166	0	44.049	17.127	11.48	1.933	60S ribosomal protein L11
TRINITY_DN71145_c0_g1_i1	8.65515	8.53369e-06	0.0016337	0	0	0	1.208	6.133	3.424	0.789	calmodulin-like protein 2
TRINITY_DN66363_c0_g1_i1	8.80393	8.79269e-06	0.00166318	0	0	0	9.283	11.632	2.229	1.184	activator of Hsp90 ATPase, putative
TRINITY_DN161270_c0_g1_i1	7.04141	8.96845e-06	0.00168141	0.091	0.07	0	15.299	11.728	3.225	0.888	60S acidic ribosomal protein P0-like
TRINITY_DN94697_c4_g2_i4	7.11614	8.96868e-06	0.00168141	0	0.197	0	21.158	16.322	10.689	1.956	predicted protein
TRINITY_DN76562_c6_g1_i1	6.83783	9.17994e-06	0.0017109	0.055	0.043	0	4.167	6.828	4.588	0.11	---NA---
TRINITY_DN80461_c4_g2_i1	11.9244	9.60156e-06	0.00176867	0	0	0	29.287	0.468	0	22.611	---NA---
TRINITY_DN93537_c3_g5_i1	9.15249	9.76462e-06	0.00178831	0	0	0	3.958	9.232	0.731	0.613	---NA---
TRINITY_DN75357_c0_g1_i1	7.25014	9.88229e-06	0.00179946	0	0.032	0	3.708	3.559	1.32	0.301	---NA---
TRINITY_DN76963_c0_g1_i1	5.76173	9.93578e-06	0.00180401	0	0.389	0.229	6.953	30.888	4.427	10.124	predicted protein
TRINITY_DN11818_c0_g1_i1	7.25709	1.00815e-05	0.00182524	0	0.063	0	5.971	8.442	2.653	0.589	predicted protein
TRINITY_DN93669_c0_g2_i2	13.6567	1.05299e-05	0.00189022	0	0	0	82.732	1.947	0.083	0.025	E3 ubiquitin-protein ligase DZIP3-like
TRINITY_DN38623_c0_g1_i1	8.60534	1.069e-05	0.00191354	0	0	0	2.463	3.756	1.095	0.365	putative vacuolar ATP synthase subunit b
TRINITY_DN76390_c0_g1_i1	9.2755	1.087e-05	0.00194028	0	0	0	0.435	4.2	2.621	0.156	---NA---
TRINITY_DN93303_c2_g1_i1	9.63499	1.10088e-05	0.00195954	0	0	0	0.727	0.11	7.698	5.835	---NA---
TRINITY_DN92717_c2_g4_i3	9.45005	1.11265e-05	0.00197494	0	0	0	0.094	0.338	1.901	4.748	ADP-ribosyl-[dinitrogen reductase] glycohydrolase-like
TRINITY_DN79677_c0_g2_i1	11.2702	1.12479e-05	0.00199091	0	0	0	0.236	6.317	0	6.292	homeobox hox lox4
TRINITY_DN84467_c1_g2_i1	8.79018	1.13841e-05	0.00200941	0	0	0	16.246	10.107	4.935	0.919	---NA---
TRINITY_DN82887_c5_g1_i2	8.60149	1.16502e-05	0.00204534	0	0	0	8.5	2.791	2.174	0.811	RNA recognition motif 1 in heterogeneous nuclear ribonucleoprotein hnRNP protein
TRINITY_DN34345_c0_g1_i1	6.64313	1.16522e-05	0.00204534	0	0.923	0	74.739	41.51	20.819	4.871	---NA---
TRINITY_DN18628_c0_g1_i1	6.26566	1.179e-05	0.0020638	0.573	1.487	0	123.322	64.269	25.548	5.098	histone H3
TRINITY_DN70707_c0_g1_i1	7.59925	1.18898e-05	0.00207499	0	0.03	0	2.598	6.427	1.192	0.202	---NA---
TRINITY_DN61581_c0_g1_i1	7.38132	1.19387e-05	0.00207499	0	0.237	0	48.395	10.651	10.362	2.939	ribosomal protein RPS15A
TRINITY_DN70411_c0_g1_i1	7.30512	1.19762e-05	0.00207499	0	0.045	0	6.774	4.232	1.396	0.456	F0F1 ATP synthase subunit beta
TRINITY_DN95978_c0_g4_i1	9.2276	1.20412e-05	0.00207499	0	0	0	2.842	7.49	14.511	0.283	---NA---
TRINITY_DN95660_c1_g2_i1	6.36768	1.20585e-05	0.00207499	0.219	0.252	0	20.833	27.571	4.364	1.6	p1/s1 nuclease
TRINITY_DN45390_c0_g1_i1	7.0518	1.20831e-05	0.00207499	0.266	0.396	0	78.598	32.501	13.209	1.641	histone H4
TRINITY_DN74353_c0_g1_i1	7.93184	1.22021e-05	0.00208976	0	0	0	1.07	0.69	0.535	0.666	E3 ubiquitin-protein ligase MARCH4-like
TRINITY_DN69875_c0_g1_i1	6.98141	1.24332e-05	0.00211812	0.128	0	0.075	23.386	10.126	5.85	1.065	40S ribosomal protein S6
TRINITY_DN85176_c1_g2_i1	7.59551	1.24346e-05	0.00211812	0	0.044	0	4.225	9.485	1.409	0.336	dnaJ homolog subfamily C member 7
TRINITY_DN85176_c1_g1_i1	6.89598	1.25846e-05	0.0021379	0.034	0.026	0	3.092	6.078	0.975	0.427	---NA---
TRINITY_DN76857_c2_g6_i1	14.6545	1.26289e-05	0.0021379	0	0	0	162.514	1.533	0.046	0.036	von Willebrand factor D and EGF domain-containing protein-like
TRINITY_DN70488_c0_g1_i1	6.97576	1.27006e-05	0.0021379	0	0.096	0.036	4.915	19.114	2.225	0.533	peptidyl-prolyl cis-trans isomerase
TRINITY_DN86903_c0_g6_i1	7.96201	1.27142e-05	0.0021379	0	0	0	1.726	0.94	0.941	0.765	---NA---
TRINITY_DN45710_c0_g1_i1	8.93764	1.27193e-05	0.0021379	0	0	0	11.133	15.276	1.381	1.511	---NA---
TRINITY_DN58700_c0_g1_i1	5.98948	1.2924e-05	0.00216195	0.824	2.093	0	89.659	132.491	25.697	10.954	---NA---
TRINITY_DN84467_c1_g1_i1	8.4387	1.29383e-05	0.00216195	0	0	0	9.097	7.313	4.484	0.91	---NA---
TRINITY_DN72204_c0_g1_i1	9.0425	1.29648e-05	0.00216195	0	0	0	1.779	3.633	0.541	0.151	calcium-translocating P-type ATPase, PMCA-type protein
TRINITY_DN82054_c1_g1_i5	8.61997	1.31021e-05	0.0021791	0	0	0	5.823	1.053	3.254	0.582	---NA---
TRINITY_DN71239_c0_g1_i1	6.43539	1.38174e-05	0.00228608	0	0.931	0	54.648	36.832	18.126	4.214	---NA---
TRINITY_DN68334_c0_g1_i1	8.85831	1.39013e-05	0.00229398	0	0	0	1.718	3.706	0.764	0.179	---NA---
TRINITY_DN94476_c0_g1_i4	8.10915	1.40137e-05	0.00230281	0	0	0	0.149	0.453	0.634	0.982	IQ and AAA domain-containing protein 1-like
TRINITY_DN88650_c0_g1_i2	10.3049	1.42788e-05	0.00233198	0	0	0	3.513	1.165	0	6.234	copper oxidase
TRINITY_DN36029_c0_g1_i1	8.43196	1.44258e-05	0.0023379	0	0	0	3.323	3.767	0.882	0.546	---NA---
TRINITY_DN73812_c0_g1_i1	7.16134	1.45274e-05	0.00234401	0	0	0.016	1.544	0.118	1.803	2.225	---NA---
TRINITY_DN63588_c0_g1_i1	6.59673	1.45375e-05	0.00234401	0	0.316	0	15.63	21.92	4.819	1.165	---NA---
TRINITY_DN71992_c0_g1_i1	10.0468	1.47722e-05	0.00237066	0	0	0	5.103	23.475	0.249	0.616	---NA---
TRINITY_DN94974_c0_g3_i2	10.9633	1.47776e-05	0.00237066	0	0	0	1.2	21.67	0.111	0.204	---NA---
TRINITY_DN70469_c0_g1_i1	8.78926	1.48534e-05	0.00237075	0	0	0	2.454	2.11	0.91	0.118	pyrophosphate-energized vacuolar membrane proton pump 1
TRINITY_DN70378_c0_g1_i1	9.04971	1.48671e-05	0.00237075	0	0	0	13.362	12.406	3.617	0.409	---NA---
TRINITY_DN62939_c0_g1_i1	7.26362	1.49581e-05	0.00237556	0	0.17	0	22.862	16.752	7.136	1.13	centrin-1, putative
TRINITY_DN90778_c5_g3_i1	10.2565	1.50642e-05	0.00238644	0	0	0.009	3.197	0.193	21.551	0.01	---NA---
TRINITY_DN93712_c3_g1_i1	8.20846	1.52136e-05	0.0024041	0	0	0	8.605	3.181	16.977	23.846	---NA---
TRINITY_DN86466_c5_g1_i2	8.99545	1.54947e-05	0.00243636	0	0	0	20.157	32.138	5.091	1.224	---NA---
TRINITY_DN70200_c0_g1_i1	6.19513	1.56236e-05	0.00245055	0	0.503	0.076	31.954	17.754	8.75	1.07	---NA---
TRINITY_DN53970_c0_g1_i1	9.11508	1.58308e-05	0.00247081	0	0	0	9.671	2.549	2.637	0.201	protein kinase domain protein
TRINITY_DN80770_c0_g1_i1	8.16352	1.59749e-05	0.00248444	0	0	0	3.05	1.054	0.603	0.842	cysteine-rich with EGF-like domain protein 1
TRINITY_DN91359_c9_g4_i1	11.8445	1.59965e-05	0.00248444	0	0	0	20.139	15.844	0	0.203	---NA---
TRINITY_DN71726_c0_g1_i2	8.80166	1.68073e-05	0.00258023	0	0	0	7.97	26.617	2.885	1.881	Elicitor-responsive protein, putative
TRINITY_DN82041_c2_g2_i1	7.80379	1.68153e-05	0.00258023	0.048	0.074	0.056	33.643	0.711	25.423	0.127	---NA---
TRINITY_DN92110_c0_g1_i1	11.1437	1.68169e-05	0.00258023	0	0	0	12.828	0.392	0	14.305	---NA---
TRINITY_DN73955_c1_g1_i10	6.92025	1.74246e-05	0.00266059	0	0	0.076	2.454	9.933	2.672	0.34	PREDICTED: uncharacterized protein LOC108897771
TRINITY_DN89466_c1_g5_i3	9.43531	1.77142e-05	0.00268886	0	0	0	7.889	1.222	0.083	7.466	---NA---
TRINITY_DN73188_c0_g1_i5	7.12414	1.7737e-05	0.00268886	0	0.025	0	3.272	1.852	1.06	0.192	---NA---
TRINITY_DN85761_c4_g1_i2	10.5084	1.8002e-05	0.00270771	0	0	0	0.566	0.423	6.884	0.011	guanylate-binding protein 1-like
TRINITY_DN83381_c4_g1_i2	10.5587	1.80462e-05	0.00270771	0	0	0	7.5	4.586	0.029	0.086	---NA---
TRINITY_DN62081_c0_g1_i1	8.55906	1.80751e-05	0.00270771	0	0	0	9.667	7.59	3.43	0.616	mitochondrial glycoprotein domain protein
TRINITY_DN15795_c0_g1_i1	6.64223	1.843e-05	0.0027479	0.832	0	0	36.216	51.574	18.141	5.028	---NA---
TRINITY_DN78746_c1_g4_i1	13.3862	1.88221e-05	0.00279977	0	0	0	265.852	3.892	0.136	0.141	---NA---
TRINITY_DN77850_c9_g1_i3	6.106	1.93328e-05	0.002869	0.14	0.107	0	6.723	2.948	10.878	4.476	HRAS-like suppressor 2 isoform X1
TRINITY_DN57379_c0_g1_i1	8.35574	1.93787e-05	0.00286908	0	0	0	5.1	5.128	1.784	0.563	---NA---
TRINITY_DN74828_c3_g1_i1	6.8596	1.98098e-05	0.00291249	0	0	0.083	11.567	4.699	4.819	1.184	---NA---
TRINITY_DN72103_c0_g1_i1	8.51798	2.1271e-05	0.00307987	0	0	0	9.008	8.86	2.459	0.729	---NA---
TRINITY_DN96492_c2_g4_i1	8.37569	2.12884e-05	0.00307987	0	0	0	4.493	9.486	16.589	1.372	---NA---
TRINITY_DN59583_c0_g1_i1	8.83054	2.15885e-05	0.00311617	0	0	0	5.028	16.818	1.329	1.16	---NA---
TRINITY_DN77119_c1_g2_i2	9.64474	2.20547e-05	0.00317497	0	0	0	1.641	10.26	0.086	0.83	---NA---
TRINITY_DN66267_c0_g1_i1	7.23129	2.25809e-05	0.00322998	0	0.04	0	5.221	4.223	1.327	0.24	ATP synthase subunit alpha, mitochondrial-like
TRINITY_DN70703_c0_g1_i1	6.68188	2.27534e-05	0.00324733	0.148	0	0.26	54.788	3.245	3.394	3.402	---NA---
TRINITY_DN79633_c4_g3_i1	9.19925	2.32431e-05	0.00330235	0	0	0	1.06	1.402	0.014	2.491	baculoviral IAP repeat-containing protein 3-like
TRINITY_DN93097_c5_g1_i5	7.44402	2.33529e-05	0.00330338	0	0.062	0	9.329	7.393	2.778	0.211	---NA---
TRINITY_DN97126_c2_g2_i1	9.16741	2.33547e-05	0.00330338	0	0	0	9.536	7.359	8.151	0.08	---NA---
TRINITY_DN87458_c1_g3_i4	4.45402	2.35852e-05	0.00332735	0.193	0.344	0.307	13.046	8.954	2.876	1.678	---NA---
TRINITY_DN78980_c0_g1_i1	6.68172	2.36291e-05	0.00332735	0.042	0.033	0	5.69	3.942	1.47	0.338	---NA---
TRINITY_DN76794_c4_g1_i1	9.4436	2.37264e-05	0.00333363	0	0	0	0.643	0.055	6.765	2.45	---NA---
TRINITY_DN71648_c0_g1_i1	8.53026	2.39034e-05	0.00335108	0	0	0	25.298	24.568	3.787	2.613	---NA---
TRINITY_DN88940_c4_g4_i1	11.1002	2.40349e-05	0.00336207	0	0	0	5.02	0.115	6.422	0	---NA---
TRINITY_DN91677_c0_g3_i4	10.7889	2.41881e-05	0.00337605	0	0	0	11.846	0.392	0	9.17	---NA---
TRINITY_DN50566_c0_g1_i1	6.99799	2.45845e-05	0.00341109	0	0.177	0	21.032	9.447	4.96	0.523	40S ribosomal protein S4
TRINITY_DN95762_c1_g1_i1	8.72464	2.46006e-05	0.00341109	0	0	0.093	38.506	49.859	0.598	0.507	---NA---
TRINITY_DN74199_c0_g1_i2	10.6859	2.48868e-05	0.0034323	0	0.132	0	0.588	47.784	0.131	347.027	putative inhibitor of apoptosis isoform X1
TRINITY_DN148312_c0_g1_i1	7.19513	2.49161e-05	0.0034323	0	0.143	0	7.527	26.38	2.695	1.901	---NA---
TRINITY_DN75137_c0_g2_i8	8.57356	2.53583e-05	0.00348564	0	0	0	3.674	10.94	1.858	0.657	---NA---
TRINITY_DN80105_c3_g3_i1	7.67036	2.57158e-05	0.00352712	0.03	0	0	3.17	1.616	0.078	5.048	---NA---
TRINITY_DN92110_c0_g3_i1	8.05178	2.58229e-05	0.00352925	0.028	0	0	5.108	1.554	0.036	5.266	uncharacterized protein LOC110069656
TRINITY_DN53492_c0_g1_i1	7.39729	2.58427e-05	0.00352925	0	0.209	0	39.418	13.683	10.521	0.867	---NA---
TRINITY_DN96097_c1_g1_i4	8.68069	2.60291e-05	0.00354707	0	0	0.047	16.258	3.353	0	14.271	---NA---
TRINITY_DN47653_c0_g1_i1	6.89916	2.63292e-05	0.00358026	0	0.282	0	26.215	19.405	7.058	0.821	40S ribosomal protein S9-1
TRINITY_DN41048_c0_g1_i1	8.44996	2.65559e-05	0.00360336	0	0	0	4.366	0.399	5.668	1.288	---NA---
TRINITY_DN72877_c0_g1_i2	6.67379	2.66371e-05	0.00360665	0.347	0	0.178	51.223	26.655	2.038	3.25	cytochrome c oxidase subunit 7C, mitochondrial-like
TRINITY_DN78292_c5_g1_i2	8.98879	2.68294e-05	0.00362223	0	0	0	9.501	0.334	3.275	0.829	---NA---
TRINITY_DN70683_c0_g1_i4	8.29302	2.68665e-05	0.00362223	0	0	0	3.909	7.824	1.177	0.958	DNA-directed RNA polymerase II subunit RPB1-like
TRINITY_DN78045_c0_g1_i5	9.778	2.7109e-05	0.00364717	0	0	0	10.309	20.952	0.196	0.593	---NA---
TRINITY_DN96382_c1_g3_i1	6.68392	2.7212e-05	0.00365326	0	0.064	0	4.412	1.237	0.848	6.162	---NA---
TRINITY_DN66722_c0_g1_i1	8.73389	2.85471e-05	0.00381633	0	0	0	4.059	3.399	0.938	0.149	glutamate dehydrogenase
TRINITY_DN72401_c0_g1_i1	6.59182	2.87923e-05	0.00383499	0	0.061	0	3.781	4.221	1.062	0.341	AMP-binding enzyme family protein
TRINITY_DN93561_c0_g1_i11	8.75879	2.88078e-05	0.00383499	0	0	0	0.301	1.894	2.338	0.122	---NA---
TRINITY_DN91437_c1_g1_i1	8.49827	2.88682e-05	0.00383499	0	0	0	0.286	0.493	1.59	4.509	---NA---
TRINITY_DN88849_c2_g1_i9	7.44726	2.90851e-05	0.00384767	0.138	0	0	13.38	4.272	0.113	12.519	---NA---
TRINITY_DN83364_c0_g1_i2	7.16294	2.91588e-05	0.00384939	0	0.055	0	4.272	8.134	1.717	0.329	---NA---
TRINITY_DN76753_c2_g1_i1	10.763	2.98139e-05	0.00391142	0	0	0	17.935	0.638	24.001	0	---NA---
TRINITY_DN67475_c0_g1_i1	6.78577	3.03002e-05	0.00395883	0	0.039	0	4.079	1.902	1.464	0.329	T-complex protein 1 subunit zeta
TRINITY_DN81581_c2_g3_i5	10.7727	3.03765e-05	0.00396064	0	0.005	0.004	6.236	2.233	50.815	0	---NA---
TRINITY_DN95660_c1_g2_i2	6.56028	3.09384e-05	0.00401702	0	0.17	0	8.917	12.972	2.716	1.034	p1/s1 nuclease
TRINITY_DN75228_c0_g1_i1	6.97482	3.09992e-05	0.00401702	0	0.037	0	2.176	4.861	1.229	0.286	---NA---
TRINITY_DN72150_c0_g2_i1	8.324	3.13779e-05	0.00404079	0	0	0	7.165	2.313	2.859	0.439	---NA---
TRINITY_DN83706_c0_g6_i1	7.29107	3.14111e-05	0.00404079	0	0	0.154	12.723	0.645	30.907	2.611	PREDICTED: uncharacterized protein LOC105329604
TRINITY_DN76383_c2_g2_i1	8.3159	3.14377e-05	0.00404079	0	0	0	1.649	24.261	15.136	5.465	---NA---
TRINITY_DN42891_c0_g1_i1	8.46833	3.18544e-05	0.00408607	0	0	0	11.94	9.563	4.238	0.536	small COPII coat GTPase
TRINITY_DN78150_c4_g1_i1	8.29935	3.20931e-05	0.00408712	0	0	0	2.651	1.975	0.765	0.198	lysine--tRNA ligase isoform X1
TRINITY_DN97734_c0_g3_i1	9.36514	3.22159e-05	0.00408712	0	0	0	0.308	0.047	3.962	3.849	---NA---
TRINITY_DN60069_c0_g1_i1	8.4404	3.22212e-05	0.00408712	0	0	0	3.329	2.062	0.865	0.172	t-complex protein 1 subunit delta
TRINITY_DN98440_c0_g1_i1	6.14917	3.22558e-05	0.00408712	0.404	2.642	0	169.023	90.699	36.455	5.129	---NA---
TRINITY_DN86076_c3_g1_i1	9.27187	3.22935e-05	0.00408712	0	0	0	5.19	69.797	61.653	1.177	---NA---
TRINITY_DN80893_c1_g2_i2	10.0773	3.23141e-05	0.00408712	0	0	0	3.329	18.987	3.808	0	---NA---
TRINITY_DN55949_c0_g1_i1	8.58796	3.25449e-05	0.00409763	0	0	0	31.204	12.467	5.133	1.399	hypothetical protein
TRINITY_DN65800_c0_g1_i1	6.73616	3.26477e-05	0.00409763	0	0.149	0	14.193	6.712	3.874	0.505	adenine nucleotide translocase
TRINITY_DN145197_c0_g1_i1	6.41627	3.26558e-05	0.00409763	0	0.44	0	28.492	16.491	8.849	1.197	60S ribosomal protein L10-3
TRINITY_DN95123_c3_g4_i4	7.83789	3.28545e-05	0.00411441	0	0	0	2.673	0.837	1.42	1.753	N-acyl-phosphatidylethanolamine-hydrolyzing phospholipase D
TRINITY_DN53953_c0_g1_i1	6.69531	3.30079e-05	0.00412547	0	0.388	0	34.42	26.476	11.13	3.581	---NA---
TRINITY_DN103083_c0_g1_i1	8.66841	3.31431e-05	0.00413421	0	0	0	32.777	13.528	5.6	1.165	---NA---
TRINITY_DN71648_c0_g1_i5	8.61249	3.32833e-05	0.00414071	0	0	0	4.203	4.585	1.753	0.167	---NA---
TRINITY_DN90954_c3_g1_i2	6.70241	3.33259e-05	0.00414071	0	0.051	0	5.689	1.587	1.851	0.608	putative RNA-directed DNA polymerase from transposon BS
TRINITY_DN40661_c0_g1_i1	8.71695	3.35766e-05	0.00415476	0	0	0	7.332	3.712	1.346	0.222	malate dehydrogenase
TRINITY_DN62963_c0_g1_i1	8.14448	3.36995e-05	0.00415476	0	0	0	2.558	2.394	0.72	0.313	succinyl-CoA:3-ketoacid-coenzyme A transferase
TRINITY_DN86217_c3_g1_i1	11.6803	3.37013e-05	0.00415476	0	0	0	2.782	0.183	27.437	0	---NA---
TRINITY_DN86242_c1_g1_i3	8.48726	3.38428e-05	0.00416411	0	0	0	0.618	2.333	6.053	0.493	---NA---
TRINITY_DN94429_c3_g1_i1	10.6341	3.43484e-05	0.00420997	0	0	0	0	6.725	2.876	0.212	---NA---
TRINITY_DN85185_c2_g2_i1	8.63626	3.46243e-05	0.00423559	0	0	0	0.369	0.139	2.372	3.035	---NA---
TRINITY_DN80420_c5_g2_i4	9.30959	3.52514e-05	0.00428363	0	0	0	0.814	0.678	8.217	0.138	---NA---
TRINITY_DN69980_c0_g1_i1	6.82599	3.5268e-05	0.00428363	0	0.128	0	9.015	12.534	4.21	0.856	---NA---
TRINITY_DN96314_c1_g1_i1	4.97962	3.52873e-05	0.00428363	0	0.157	0.066	1.41	4.869	2.983	0.982	laccase-7-like isoform X1
TRINITY_DN81721_c3_g1_i2	9.54478	3.58347e-05	0.0043088	0	0	0	2.617	2.495	0	1.517	---NA---
TRINITY_DN56343_c0_g1_i1	8.16553	3.61561e-05	0.00433921	0	0	0	1.355	1.486	0.742	0.12	hypothetical protein TTHERM_00732810
TRINITY_DN145963_c0_g1_i1	6.24542	3.6977e-05	0.00442203	0.214	0.164	0	21.744	12.648	5.063	0.692	60S ribosomal protein L5
TRINITY_DN83608_c3_g1_i4	6.46617	3.69858e-05	0.00442203	0	0.061	0	1.669	0.432	3.314	2.997	protein-lysine methyltransferase METTL21D-like
TRINITY_DN86092_c0_g3_i1	10.2532	3.77405e-05	0.004486	0	0	0	9.477	1.03	0.158	0.033	---NA---
TRINITY_DN73911_c0_g1_i3	6.79023	3.7804e-05	0.004486	0.026	0	0.015	0.695	4.291	0.15	2.478	Adhesive plaque matrix protein
TRINITY_DN96801_c3_g2_i1	13.2026	3.87244e-05	0.00457808	0	0	0	13.4	0.054	114.18	0	putative uncharacterized transposon-derived protein F54H12.3
TRINITY_DN61863_c0_g1_i1	8.11039	3.88247e-05	0.00458139	0	0	0	1.282	1.214	0.509	0.127	HELP domain protein
TRINITY_DN96761_c1_g1_i6	8.66584	3.92004e-05	0.00461199	0	0	0	3.378	1.851	0.083	0.847	---NA---
TRINITY_DN79225_c4_g4_i1	7.85916	3.92296e-05	0.00461199	0	0	0	1.668	1.475	1.369	0.432	---NA---
TRINITY_DN85349_c5_g4_i1	6.94425	3.93395e-05	0.00461634	0	0.034	0	0.475	0.327	3.431	3.76	---NA---
TRINITY_DN68007_c0_g1_i1	7.11625	3.94654e-05	0.00462256	0	0.044	0	6.182	3.509	1.238	0.226	protein transport protein Sec61 subunit alpha-like
TRINITY_DN121832_c0_g1_i1	6.73226	3.98947e-05	0.00465868	0	0.432	0	36.397	35.107	12.104	3.278	---NA---
TRINITY_DN97737_c7_g2_i1	3.45662	3.99208e-05	0.00465868	0.659	1.362	0.882	15.397	14.016	7.348	9.141	uncharacterized protein LOC111106872
TRINITY_DN95674_c1_g2_i7	9.51643	4.0327e-05	0.0046888	0	0	0	3.687	1.788	4.378	0	ELKS/Rab6-interacting/CAST family member 1-like isoform X5
TRINITY_DN55635_c0_g1_i1	5.90715	4.135e-05	0.00479017	0.287	0.327	0	26.151	17.968	5.734	1.462	14-3-3 protein zeta isoform X1
TRINITY_DN96895_c3_g1_i1	9.39615	4.23738e-05	0.00489981	0	0	0	0	1.752	1.822	1.893	---NA---
TRINITY_DN87586_c1_g2_i2	9.15629	4.27649e-05	0.00493603	0	0.021	0	0.033	16.934	0.346	0.605	---NA---
TRINITY_DN58075_c0_g1_i1	6.88663	4.29353e-05	0.00493952	0.06	0.046	0	3.167	13.792	0.837	0.787	---NA---
TRINITY_DN72557_c0_g1_i1	6.13062	4.29741e-05	0.00493952	0.034	0.106	0	5.007	7.381	1.158	0.385	---NA---
TRINITY_DN81919_c0_g1_i2	8.99649	4.3029e-05	0.00493952	0	0	0	3.103	2.848	13.01	0.138	---NA---
TRINITY_DN77144_c5_g8_i2	8.87698	4.32479e-05	0.00495486	0	0	0	0.905	1.097	3.601	0.045	---NA---
TRINITY_DN88468_c3_g1_i3	9.11863	4.33189e-05	0.00495486	0	0	0	0.869	0.051	5.438	0.933	PREDICTED: hemicentin-1
TRINITY_DN75492_c0_g1_i3	6.51097	4.36201e-05	0.00498032	0.115	0	0	5.469	7.185	1.29	0.8	---NA---
TRINITY_DN93340_c0_g1_i4	6.98533	4.44785e-05	0.00505903	0.046	0	0	4.192	1.095	2.99	0.099	---NA---
TRINITY_DN87837_c1_g2_i11	10.156	4.4549e-05	0.00505903	0	0	0	0.403	0	3.018	7.832	---NA---
TRINITY_DN77159_c1_g2_i1	10.6484	4.52826e-05	0.00512541	0	0	0	14.788	0.308	0	17.883	---NA---
TRINITY_DN88680_c0_g1_i1	5.80067	4.56158e-05	0.00514003	0.684	0.683	0	54.242	33.923	13.754	2.55	60S ribosomal protein L21-1-like
TRINITY_DN131160_c0_g1_i1	8.54468	4.56329e-05	0.00514003	0	0	0	37.981	10.279	9.314	1.125	putative 60S ribosomal protein L30-1
TRINITY_DN68589_c0_g1_i4	6.38673	4.56679e-05	0.00514003	0.89	0.439	0	44.596	95.4	10.312	2.361	---NA---
TRINITY_DN55748_c0_g1_i1	6.91421	4.59977e-05	0.00516798	0	0.182	0	18.045	15.742	5.539	0.905	nucleoside diphosphate kinase
TRINITY_DN80551_c7_g2_i1	9.37032	4.63975e-05	0.00519447	0	0	0	3.093	0.183	2.786	0.034	---NA---
TRINITY_DN93689_c0_g3_i4	8.03216	4.6753e-05	0.00522503	0	0	0	5.621	2.98	2.329	0.479	---NA---
TRINITY_DN90366_c6_g1_i1	9.06563	4.7135e-05	0.00524584	0	0	0.009	0.229	10.931	0.051	0.201	---NA---
TRINITY_DN84177_c0_g1_i1	6.24815	4.71482e-05	0.00524584	0	0.573	0	29.911	24.364	9.9	1.899	calmodulin
TRINITY_DN71122_c0_g1_i1	6.89584	4.71875e-05	0.00524584	0	0.083	0	5.864	9.782	1.918	0.562	ankyrin repeat domain-containing protein
TRINITY_DN79771_c0_g1_i2	5.72343	4.73095e-05	0.00525019	0	0.83	0.036	13.378	34.507	10.988	3.107	Regulator of rDNA transcription protein 15
TRINITY_DN88690_c2_g2_i1	7.73184	4.75689e-05	0.005269	0	0	0.069	2.247	15.058	15.881	0.152	---NA---
TRINITY_DN11691_c0_g1_i1	6.35462	4.76453e-05	0.005269	0	0.772	0	31.282	51.2	8.412	2.557	p25-alpha family protein, putative
TRINITY_DN61919_c0_g1_i1	6.5133	4.78337e-05	0.00528063	0	0.16	0	12.912	8.914	3.424	1.598	---NA---
TRINITY_DN88647_c4_g1_i3	9.59328	4.8069e-05	0.00529042	0	0	0	2.296	3.407	9.292	0	---NA---
TRINITY_DN90147_c2_g2_i1	9.85738	4.81332e-05	0.00529042	0	0	0.092	52.445	1.053	0	123.263	---NA---
TRINITY_DN58008_c0_g1_i1	6.36344	4.84551e-05	0.00529071	0	0.143	0	9.007	6.222	2.883	0.605	---NA---
TRINITY_DN23860_c0_g1_i1	6.32592	4.84592e-05	0.00529071	0.308	0.455	0	51.189	21.323	13.532	1.697	ribosomal protein RPS23
TRINITY_DN79485_c3_g1_i1	7.79357	4.85095e-05	0.00529071	0	0	0	2.491	2.056	1.771	0.883	---NA---
TRINITY_DN33410_c0_g1_i1	6.34934	4.86957e-05	0.0052928	0	0.114	0	8.171	3.798	2.202	0.58	Cathepsin B precursor
TRINITY_DN49798_c0_g1_i1	6.1443	4.93319e-05	0.00534361	0.214	0.481	0	39.773	20.057	8.428	1.598	50S ribosomal protein L23
TRINITY_DN61691_c0_g1_i1	6.28457	4.96691e-05	0.00536028	0	0.381	0	10.933	28.002	4.067	2.121	calcyclin-binding protein
TRINITY_DN71413_c0_g1_i4	5.40734	4.96951e-05	0.00536028	0.141	0.218	0	9.868	7.289	2.834	1.392	---NA---
TRINITY_DN88049_c0_g2_i1	11.9362	4.97395e-05	0.00536028	0	0	0	1.08	0	16.33	0.057	uncharacterized protein LOC110454562
TRINITY_DN67012_c0_g1_i1	8.17549	5.04903e-05	0.0054314	0	0	0	2.103	3.152	0.818	0.201	AAA domain protein
TRINITY_DN77085_c2_g1_i1	6.66774	5.05959e-05	0.0054314	0.062	0	0	0.984	0.838	3.34	4.928	Copine family protein 2
TRINITY_DN93099_c1_g2_i6	10.4719	5.08508e-05	0.00544301	0	0	0	68.968	1.61	0	45.825	---NA---
TRINITY_DN89471_c0_g3_i1	9.39043	5.14083e-05	0.00549341	0	0	0	19.963	7.209	1.787	0.08	molluscan insulin-related peptide 3-like
TRINITY_DN70524_c0_g1_i3	6.90611	5.15554e-05	0.00549985	0	0.061	0	4.68	7.181	0.952	0.516	---NA---
TRINITY_DN51256_c0_g1_i1	7.99057	5.20777e-05	0.00554623	0	0	0	1.571	0.725	0.551	0.154	eukaryotic translation initiation factor 5B-like
TRINITY_DN95456_c0_g1_i7	12.3712	5.2369e-05	0.0055619	0	0	0	725.931	1.126	41.899	0	---NA---
TRINITY_DN38289_c0_g1_i1	6.51472	5.24957e-05	0.0055627	0	0.049	0	4.361	2.284	1.05	0.5	---NA---
TRINITY_DN46137_c0_g1_i1	5.91652	5.32082e-05	0.00562476	0.325	0.957	0	63.227	28.078	15.039	3.173	---NA---
TRINITY_DN95456_c0_g1_i8	11.9871	5.32589e-05	0.00562476	0	0	0	181.223	0.606	9.528	0	---NA---
TRINITY_DN72448_c0_g2_i1	6.70286	5.34193e-05	0.00563231	0	0.134	0	11.928	9.545	3.197	0.895	---NA---
TRINITY_DN59381_c0_g1_i1	8.56702	5.40695e-05	0.00568257	0	0	0	3.721	13.137	0.956	0.71	predicted protein
TRINITY_DN71829_c0_g1_i2	6.92275	5.43889e-05	0.0056978	0	0.088	0	3.988	12.986	1.806	0.74	---NA---
TRINITY_DN66805_c1_g1_i1	6.74591	5.48358e-05	0.00572559	0	0.817	0	37.737	3.233	51.755	79.622	---NA---
TRINITY_DN85381_c3_g6_i1	8.05144	5.49132e-05	0.00572559	0	0	0	0.193	0.418	1.598	2.307	PREDICTED: uncharacterized protein LOC109620352
TRINITY_DN68309_c0_g1_i1	6.53254	5.49365e-05	0.00572559	0.143	0.109	0	17.3	11.098	4.998	0.637	---NA---
TRINITY_DN19446_c0_g1_i1	6.45259	5.5029e-05	0.00572582	0.132	0.101	0.077	22.689	12.794	5.303	0.339	40S ribosomal protein S2
TRINITY_DN81722_c2_g1_i3	11.0967	5.58887e-05	0.00579624	0	0	0	11.698	0.064	15.52	0	interferon-induced protein 44-like
TRINITY_DN33491_c0_g1_i1	8.38011	5.59984e-05	0.00579812	0	0	0	8.255	27.152	2.516	1.679	---NA---
TRINITY_DN76854_c1_g1_i1	5.81842	5.63767e-05	0.00582777	0.249	0.19	0	13.112	15.366	5.077	1.039	---NA---
TRINITY_DN69680_c0_g1_i1	6.49208	5.73192e-05	0.00591555	0	0.257	0	15.611	16.869	3.383	1.074	---NA---
TRINITY_DN21145_c0_g1_i1	6.77305	5.81e-05	0.00597468	0	0.347	0	42.171	16.932	9.334	2.323	40s ribosomal protein s10
TRINITY_DN97598_c3_g1_i4	7.72808	5.81744e-05	0.00597468	0	0	0	0.667	0.266	0.415	0.317	calcium uptake protein 3, mitochondrial-like
TRINITY_DN95003_c3_g1_i1	8.9363	5.82693e-05	0.00597468	0	0	0	1.162	8.57	0.306	0.435	---NA---
TRINITY_DN95944_c0_g2_i1	8.55153	6.01853e-05	0.00614133	0	0	0	2.583	0.056	3.797	5.013	---NA---
TRINITY_DN85510_c1_g1_i5	6.69135	6.08329e-05	0.006189	0.07	0.027	0	11.13	0.224	1.913	1.121	centrosomal protein of 290 kDa-like
TRINITY_DN82832_c0_g1_i1	6.61952	6.08479e-05	0.006189	0.276	0	0	10.128	0.484	12.358	15.88	---NA---
TRINITY_DN70535_c0_g1_i1	7.05588	6.11432e-05	0.00620908	0.035	0	0	2.795	2.975	1.324	0.142	---NA---
TRINITY_DN87019_c5_g1_i4	10.3421	6.16555e-05	0.00625108	0	0	0	5.97	0.206	0	10.57	---NA---
TRINITY_DN96826_c3_g1_i5	9.26668	6.27212e-05	0.00631812	0	0	0	1.076	0.664	0	1.891	---NA---
TRINITY_DN76367_c4_g2_i5	4.44163	6.28153e-05	0.00631812	0.154	0.721	0.217	4.77	12.038	14.859	1.326	GTPase IMAP family member 4-like
TRINITY_DN82842_c2_g1_i4	13.3805	6.30493e-05	0.00633161	0	0	0	2.887	0.009	45.73	0	uncharacterized protein LOC110446904
TRINITY_DN81722_c2_g1_i7	10.564	6.37838e-05	0.00637506	0	0	0	2.606	0.22	13.219	0	interferon-induced protein 44-like
TRINITY_DN71963_c0_g1_i1	8.29507	6.41198e-05	0.00639855	0	0	0	1.169	2.324	0.339	0.117	serine/threonine protein phosphatase
TRINITY_DN87412_c1_g3_i3	9.86045	6.43872e-05	0.00641513	0	0	0	11.453	0	10.173	0.953	glutathione S-transferase P 1-like
TRINITY_DN49599_c0_g1_i1	6.02303	6.5112e-05	0.00646645	0.215	0.323	0	29.485	11.989	6.906	1.88	peptidyl-prolyl cis-trans isomerase
TRINITY_DN24365_c0_g1_i1	6.16958	6.52084e-05	0.00646645	0	0.724	0	25.136	41.896	10.373	2.398	---NA---
TRINITY_DN73407_c0_g2_i1	6.73984	6.57394e-05	0.00650892	0	0.032	0	2.354	3.107	0.583	0.22	---NA---
TRINITY_DN89276_c2_g1_i1	7.70813	6.68483e-05	0.0066056	0	0	0	1.071	2.419	3.284	3.59	---NA---
TRINITY_DN59286_c0_g1_i1	6.036	6.69243e-05	0.0066056	0	3.847	0	153.19	155.037	63.353	9.271	PT repeat family protein
TRINITY_DN118392_c0_g1_i1	6.52012	6.7048e-05	0.00660751	0	0.276	0	26.279	8.786	3.848	1.263	60S ribosomal protein L17
TRINITY_DN81495_c2_g1_i3	9.60157	6.77482e-05	0.00666615	0	0	0	11.605	1.582	0	12.619	---NA---
TRINITY_DN70928_c0_g1_i1	8.12953	6.79019e-05	0.00667091	0	0	0	2.002	3.499	0.566	0.251	PX domain protein
TRINITY_DN50848_c0_g1_i1	5.64028	6.88313e-05	0.00675175	0.298	0.453	0	25.996	15.015	9.859	1.138	large subunit ribosomal protein L13e
TRINITY_DN88046_c7_g1_i1	10.0268	6.9671e-05	0.0068041	0	0	0	2.82	0.043	0.013	5.263	---NA---
TRINITY_DN72412_c0_g1_i1	6.2018	6.96871e-05	0.0068041	0.175	0.133	0	18.125	6.714	6.863	1.217	---NA---
TRINITY_DN78990_c1_g1_i1	8.76285	7.02331e-05	0.00683636	0	0	0	51.331	16.095	7.851	0.625	60S ribosomal protein L36a
TRINITY_DN60990_c0_g1_i1	6.343	7.03343e-05	0.00683636	0	0.526	0.21	58.102	26.257	9.374	1.308	histone H2A type 1-D
TRINITY_DN38703_c0_g1_i1	6.60277	7.06605e-05	0.00683636	0.053	0.041	0	4.197	7.745	1.244	0.244	stress-induced-phosphoprotein 1
TRINITY_DN82234_c7_g2_i1	9.09912	7.10884e-05	0.0068564	0	0	0	7.43	0.79	0.157	17.265	---NA---
TRINITY_DN77246_c3_g3_i7	10.7588	7.16086e-05	0.00689608	0	0	0.027	0.294	0.869	0.029	116.716	P2X purinoceptor 7-like
TRINITY_DN74205_c0_g1_i1	7.58335	7.23599e-05	0.00694732	0.054	0	0	1.646	13.198	0.453	0.865	---NA---
TRINITY_DN97346_c1_g2_i5	9.45515	7.26857e-05	0.00696804	0	0	0	3.244	0	4.527	18.04	---NA---
TRINITY_DN85381_c3_g2_i15	5.63076	7.3686e-05	0.00705326	0.04	0.093	0.023	0.266	1.794	2.686	7.456	---NA---
TRINITY_DN46200_c0_g1_i1	6.67524	7.54568e-05	0.00721187	0	0.452	0	45.819	30.662	7.304	3.435	---NA---
TRINITY_DN77978_c2_g1_i2	7.64246	7.65872e-05	0.00730888	0	0	0	1.135	1.274	2.621	2.689	---NA---
TRINITY_DN84016_c0_g3_i2	7.04394	7.72805e-05	0.00733219	0.072	0	0	4.516	8.732	0.913	0.697	---NA---
TRINITY_DN42342_c0_g1_i1	6.94978	7.72942e-05	0.00733219	0.108	0	0	9.88	7.737	1.768	0.767	nuclear migration protein nudC
TRINITY_DN123588_c0_g1_i1	7.93039	7.85483e-05	0.00743004	0	0	0	0.352	0.794	3.712	1.338	---NA---
TRINITY_DN77888_c4_g1_i1	7.99217	7.86663e-05	0.00743004	0	0	0	1.942	1.079	0.808	0.115	---NA---
TRINITY_DN69870_c0_g1_i5	5.66328	7.86775e-05	0.00743004	0.116	0.181	0	8.709	10.19	1.34	0.885	---NA---
TRINITY_DN65885_c0_g1_i1	8.40754	7.88157e-05	0.00743202	0	0	0	16.068	5.741	4.659	0.285	translationally-controlled tumor protein homolog
TRINITY_DN49355_c0_g1_i1	6.2864	7.93679e-05	0.00746188	0	0.244	0	14.707	8.825	3.921	0.414	guanine nucleotide-binding protein subunit beta-like protein
TRINITY_DN92898_c0_g1_i10	6.53586	7.98576e-05	0.00749105	0	0	0.022	0.095	1.921	1.272	1.317	Choline O-acetyltransferase
TRINITY_DN87216_c1_g5_i3	6.35165	8.0654e-05	0.00753418	0.224	0.6	0.72	119.808	3.784	0.352	63.6	---NA---
TRINITY_DN81722_c2_g1_i5	10.5145	8.08065e-05	0.00753418	0	0	0	4.994	0.118	12.466	0	interferon-induced protein 44-like
TRINITY_DN72283_c0_g1_i6	10.3082	8.08503e-05	0.00753418	0	0	0.011	0.107	0.382	0.012	35.142	uncharacterized protein LOC111134253
TRINITY_DN79456_c8_g3_i1	8.32823	8.09909e-05	0.0075362	0	0	0	1.593	0.026	1.11	1.666	---NA---
TRINITY_DN88905_c0_g1_i7	9.12171	8.27533e-05	0.00763294	0	0.026	0	11.66	0.19	14.516	0	latent-transforming growth factor beta-binding protein 2-like
TRINITY_DN74339_c0_g1_i1	7.90516	8.2988e-05	0.00763905	0.051	0	0	9.53	1.716	7.816	0.034	---NA---
TRINITY_DN93303_c1_g1_i1	8.69985	8.30607e-05	0.00763905	0	0.07	0.106	30.883	0.894	0	101.256	---NA---
TRINITY_DN95569_c3_g1_i1	7.85859	8.38157e-05	0.00769732	0	0	0	1.545	3.048	0.709	0.457	---NA---
TRINITY_DN77788_c2_g1_i1	7.75075	8.44596e-05	0.00774522	0	0	0	0.566	2.443	1.886	1.055	---NA---
TRINITY_DN85095_c3_g3_i3	8.88764	8.66925e-05	0.00792542	0	0	0	0.104	1.823	0.115	4.548	PHLOEM PROTEIN 2-LIKE A3
TRINITY_DN112420_c0_g1_i1	6.48892	8.71676e-05	0.00794755	0.158	0.12	0	25.546	5.087	4.828	1.003	---NA---
TRINITY_DN65334_c0_g1_i2	6.45091	8.77352e-05	0.00797635	0	0.044	0	2.932	2.728	1.122	0.225	---NA---
TRINITY_DN79187_c13_g1_i3	11.0236	8.8035e-05	0.00799214	0	0	0	69.238	1.615	0.123	0.126	---NA---
TRINITY_DN97218_c2_g1_i1	8.02534	8.82022e-05	0.00799586	0	0	0	0.155	2.453	3.161	4.65	---NA---
TRINITY_DN80946_c1_g1_i3	6.11288	8.85812e-05	0.00800731	0	0.068	0	1.119	2.721	2.84	0.242	nephrin-like isoform X3
TRINITY_DN88405_c0_g1_i5	8.6121	8.93816e-05	0.00806815	0	0	0	0.416	0.222	7.437	1.72	hypothetical protein LOTGIDRAFT_153038
TRINITY_DN71150_c0_g1_i1	10.3237	8.98059e-05	0.00808342	0	0	0	2.869	0.19	12.251	0	---NA---
TRINITY_DN69998_c0_g1_i1	8.32028	8.99587e-05	0.00808569	0	0	0	2.251	2.77	0.438	0.097	phosphoenolpyruvate carboxykinase (ATP)
TRINITY_DN55665_c0_g1_i1	6.16065	9.13811e-05	0.00817873	0.155	0.235	0.091	30.297	11.932	8.122	0.295	40S ribosomal protein S3-3
TRINITY_DN75225_c7_g1_i1	7.61525	9.23921e-05	0.00823433	0	0	0	1.298	0.498	0.507	0.846	neuralized-like protein 4
TRINITY_DN82562_c4_g2_i1	8.45576	9.27663e-05	0.00824449	0	0	0	1.974	4.073	1.882	0.043	---NA---
TRINITY_DN58323_c0_g1_i1	6.10539	9.29953e-05	0.00825327	0.148	0.113	0	8.144	14.435	2.223	1.605	---NA---
TRINITY_DN22083_c0_g1_i1	6.6597	9.40725e-05	0.00829081	0	0.088	0	6.907	7.248	1.587	0.443	---NA---
TRINITY_DN72084_c0_g5_i1	9.72437	9.44354e-05	0.00831123	0.044	0	0.013	7.693	0.301	66.621	0	---NA---
TRINITY_DN90477_c2_g1_i1	11.6922	9.52548e-05	0.00837172	0	0	0	20.218	0.512	0.011	0.012	guanylate-binding protein 1-like
TRINITY_DN90922_c3_g1_i2	7.73523	9.66261e-05	0.00848048	0.036	0	0.021	0.209	6.535	0.023	14.703	---NA---
TRINITY_DN85478_c1_g1_i8	10.4101	9.83799e-05	0.00862074	0	0	0	1.732	0.367	18.861	0	---NA---
TRINITY_DN79513_c8_g1_i3	7.54895	9.84963e-05	0.00862074	0	0	0.111	4.138	0.471	31.758	0.315	---NA---
TRINITY_DN70185_c0_g3_i1	9.12221	9.90886e-05	0.00864061	0	0	0	0.416	0.454	0.041	6.143	probable inactive protein kinase DDB_G0270444
TRINITY_DN83995_c0_g1_i4	8.13697	9.92429e-05	0.00864061	0	0	0	2.414	0.152	0.372	0.39	isochorismatase domain-containing protein 2-like
TRINITY_DN61096_c0_g1_i1	8.12756	9.92988e-05	0.00864061	0	0	0	2.668	3.032	0.281	0.291	---NA---
TRINITY_DN75406_c6_g1_i3	11.0517	9.97372e-05	0.0086576	0	0	0	2.971	0.074	25.173	0	---NA---
TRINITY_DN96271_c0_g1_i2	8.66167	0.000100509	0.00871263	0	0	0	1.831	0.058	1.837	9.025	---NA---
TRINITY_DN64497_c0_g1_i1	6.50177	0.00010074	0.00872072	0	0.072	0	5.755	3.904	1.961	0.305	protein kinase domain protein
TRINITY_DN68465_c0_g1_i1	6.58381	0.000101892	0.00879322	0	0.039	0	4.098	1.486	0.991	0.199	T-complex protein 1 subunit epsilon
TRINITY_DN73440_c5_g3_i1	9.19257	0.000101993	0.00879322	0	0	0	0.528	0	2.77	2.442	---NA---
TRINITY_DN96280_c4_g9_i1	12.1091	0.000102744	0.00884587	0	0	0	61.665	1.281	0	0.107	---NA---
TRINITY_DN73604_c2_g6_i1	11.7381	0.000103536	0.00890201	0	0	0	1.67	0.009	14.142	0	interferon-induced very large GTPase 1-like
TRINITY_DN88416_c0_g2_i5	7.96916	0.000103988	0.00892383	0	0	0	11.228	5.179	0.651	14.331	---NA---
TRINITY_DN137150_c0_g1_i1	8.4329	0.000104072	0.00892383	0	0	0	21.201	13.143	6.855	0.214	---NA---
TRINITY_DN85422_c0_g2_i3	7.72443	0.000104408	0.00894055	0	0	0	1.316	0.477	0.775	0.283	---NA---
TRINITY_DN84139_c4_g1_i2	6.86958	0.00010487	0.00896798	0	0.034	0.03	5.638	1.267	5.31	0.029	RNA-directed DNA polymerase from mobile element jockey-like
TRINITY_DN144739_c0_g1_i1	6.13287	0.000105359	0.00899696	0.226	0.169	0	20.533	13.51	4.869	1.405	eukaryotic translation initiation factor 5A-2
TRINITY_DN24484_c0_g1_i1	6.14684	0.000105493	0.00899696	0	0.569	0.228	59.025	18.025	11.358	1.418	60s ribosomal protein l31
TRINITY_DN75904_c1_g1_i1	7.98193	0.000106234	0.00903586	0	0	0	2.452	1.265	1.038	0.107	Serine/Threonine kinase domain protein
TRINITY_DN90391_c0_g1_i1	8.13341	0.000108818	0.0092309	0.381	0	0	15.267	94.758	0	19.474	---NA---
TRINITY_DN87539_c1_g3_i2	7.52322	0.000110358	0.00934903	0	0	0	0.412	0.572	1.045	0.717	---NA---
TRINITY_DN73513_c0_g2_i2	7.60347	0.000110837	0.00937572	0	0	0	3.293	1.517	2.122	5.664	---NA---
TRINITY_DN75827_c3_g6_i1	10.2718	0.000111291	0.00939036	0	0	0	14.412	0.562	0.023	0.161	AF355375_1putative reverse transcriptase
TRINITY_DN67807_c0_g1_i1	6.02592	0.00011316	0.00950552	0	0.137	0	6.856	5.02	1.748	0.58	---NA---
TRINITY_DN89404_c5_g1_i2	9.63797	0.000113256	0.00950552	0	0	0	0.741	2.573	11.816	0	---NA---
TRINITY_DN76612_c4_g1_i1	9.19003	0.000114227	0.00956996	0.02	0	0	9.909	0.171	0	9.565	---NA---
TRINITY_DN67748_c0_g1_i1	6.91669	0.000114417	0.00956996	0	0.04	0	2.392	5.336	1.03	0.103	---NA---
TRINITY_DN42856_c0_g1_i1	6.83363	0.000114476	0.00956996	0.48	0	0	49.094	16.838	10.732	2.6	60S ribosomal protein L35A
TRINITY_DN82122_c2_g1_i3	9.72897	0.000114823	0.00957366	0	0	0	0	4.239	0.196	5.415	---NA---
TRINITY_DN73723_c5_g1_i1	11.3164	0.000115844	0.00964607	0	0	0	5.861	0.029	31.183	0	---NA---
TRINITY_DN78746_c1_g8_i2	9.2885	0.000116481	0.00967821	0	0	0	4.891	0.927	8.28	0	---NA---
TRINITY_DN79224_c7_g2_i1	8.94433	0.000116535	0.00967821	0	0	0	18.514	8.405	0	8.568	---NA---
TRINITY_DN56727_c0_g1_i1	6.46018	0.000118612	0.00982495	0	0.137	0	9.878	9.101	2.36	0.684	cyclophilin B
TRINITY_DN69284_c0_g1_i1	5.77378	0.000118893	0.00983534	0.383	0.434	0	39.453	12.426	9.018	1.082	60S ribosomal protein L18-2
TRINITY_DN58350_c0_g1_i1	5.74467	0.000120961	0.0099674	0.27	0.103	0	15.363	7.298	4.149	1.038	---NA---
TRINITY_DN58051_c0_g1_i1	5.77518	0.000121313	0.00998346	0	0.762	0	33.518	15.774	9.711	2.366	40S ribosomal protein S16
TRINITY_DN68688_c0_g1_i1	7.90051	0.000121916	0.0100071	0.257	0	0	10.02	58.146	19.475	0	Predicted gene, EG408196
TRINITY_DN88637_c0_g3_i3	8.12743	0.000122563	0.0100085	0	0	0	2.865	0.464	13.045	2.721	---NA---
TRINITY_DN82290_c8_g1_i2	10.1011	0.000122567	0.0100085	0	0	0	7.989	0	0.185	14.138	---NA---
TRINITY_DN69474_c0_g2_i1	8.22237	0.000122657	0.0100085	0	0	0	5.032	5.437	0.542	0.278	---NA---
TRINITY_DN84434_c4_g2_i1	8.83665	0.000122723	0.0100085	0	0	0	4.448	1.887	3.299	0	---NA---
TRINITY_DN148108_c0_g1_i1	6.08536	0.000123078	0.0100117	0	0.729	0	41.857	22.606	9.05	1.813	40s ribosomal protein S15
TRINITY_DN92686_c1_g1_i19	6.47325	0.000124402	0.0100968	0.104	0.054	0.061	15.081	0.285	0.067	12.139	---NA---
TRINITY_DN91033_c2_g1_i1	8.82805	0.000124679	0.0100968	0.001	0	0	1.159	1.805	0	3.006	---NA---
TRINITY_DN84131_c0_g2_i6	8.57737	0.000124881	0.0100968	0	0	0	0.916	0.654	0.057	6.114	hypothetical protein KP79_PYT00453
TRINITY_DN87935_c0_g1_i10	9.74113	0.00012553	0.0101331	0	0	0	29.831	12.919	0	1.066	---NA---
TRINITY_DN42240_c0_g1_i1	6.35142	0.000126822	0.0102114	0	0.231	0	10.483	17.031	1.519	1.064	nmda receptor glutamate-binding chain
TRINITY_DN68425_c0_g1_i1	8.44597	0.000127143	0.0102242	0	0	0	1.083	4.133	0.35	0.091	---NA---
TRINITY_DN69467_c0_g2_i1	6.9665	0.000129209	0.0103772	0.037	0	0	4.07	1.923	0.917	0.122	peptidase M1 family aminopeptidase
TRINITY_DN96933_c2_g1_i1	8.90627	0.000129507	0.0103818	0	0	0	5.668	3.322	0.036	0.401	---NA---
TRINITY_DN78935_c3_g1_i2	8.62634	0.000130753	0.0104416	0	0.015	0	1.141	0.041	9.728	0.026	---NA---
TRINITY_DN70174_c0_g1_i1	6.36877	0.000131127	0.0104497	0.068	0	0	4.506	1.353	2.134	0.584	APGW-amide-related neuropeptide-like
TRINITY_DN61330_c0_g1_i1	6.43636	0.000131267	0.0104497	0.234	0.175	0	32.72	11.209	6.757	0.725	40S ribosomal protein S18, putative
TRINITY_DN10809_c0_g1_i1	5.64782	0.000132044	0.0104891	0.347	0.266	0	27.397	8.212	5.826	1.044	L30e-like protein
TRINITY_DN10504_c0_g1_i1	6.27652	0.000132092	0.0104891	0.494	0.355	0	47.122	36.331	10.44	1.781	10 kDa heat shock protein, mitochondrial
TRINITY_DN67675_c0_g1_i1	6.36979	0.000132629	0.0105185	0	0.034	0	1.892	2.358	0.729	0.145	---NA---
TRINITY_DN95952_c1_g1_i15	8.71254	0.00013363	0.0105847	0	0	0	0.248	6.86	0.208	0.847	---NA---
TRINITY_DN71504_c0_g1_i2	5.53643	0.000135052	0.010684	0.061	0	0.144	7.524	5.433	2.034	0.404	homeobox protein ARX-like isoform X2
TRINITY_DN56218_c0_g1_i1	8.16655	0.000135847	0.0107334	0	0	0	8.077	17.654	2.1	0.527	---NA---
TRINITY_DN60796_c0_g1_i1	8.16885	0.000136077	0.0107382	0	0	0	4.674	8.031	0.951	0.265	---NA---
TRINITY_DN91173_c1_g1_i1	5.76681	0.000137604	0.0108336	0	0.042	0.032	0.622	3.1	0.346	3.324	putative RNA-directed DNA polymerase from mobile element jockey-like
TRINITY_DN35412_c0_g1_i1	6.5672	0.000137773	0.0108336	0	0.342	0	36.988	14.694	7.172	1.429	40S ribosomal protein S17, putative
TRINITY_DN17469_c0_g1_i1	7.84038	0.000137799	0.0108336	0	0	0	2.628	0.876	0.863	0.223	---NA---
TRINITY_DN88374_c15_g2_i1	7.57756	0.000138332	0.0108621	0	0	0	3.705	1.418	6.422	5.52	---NA---
TRINITY_DN50192_c0_g1_i1	5.98023	0.000139045	0.0109045	0	0.506	0	25.675	11.445	7.983	0.765	60S ribosomal protein L7-2-like
TRINITY_DN68177_c0_g1_i1	6.16227	0.000139603	0.0109334	0	0.169	0	8.283	9.867	3.051	0.98	---NA---
TRINITY_DN72345_c0_g1_i2	6.479	0.000139764	0.0109334	0.099	0	0	7.94	2.225	0.749	2.564	---NA---
TRINITY_DN92898_c0_g1_i22	6.49482	0.000139931	0.0109334	0	0	0.019	0.219	0.34	0.492	3.036	Choline O-acetyltransferase
TRINITY_DN46247_c0_g1_i1	8.02196	0.000140253	0.0109451	0	0	0	2.466	3.039	0.422	0.174	26S proteasome subunit P45
TRINITY_DN90307_c5_g1_i2	4.07149	0.000140556	0.0109552	0.064	0.149	0.15	1.117	2.644	1.793	3.823	---NA---
TRINITY_DN66262_c0_g1_i1	8.44119	0.000140775	0.0109588	0	0	0	2.649	8.688	0.433	0.254	---NA---
TRINITY_DN67849_c0_g1_i1	5.48349	0.000140991	0.0109622	0.139	0	1.083	40.217	33.216	4.742	4.757	FMRF-amide neuropeptides-like
TRINITY_DN81003_c3_g2_i2	8.02009	0.000141532	0.0109851	0	0	0	2.297	0.071	2.165	0.657	cytochrome P450 3A19-like
TRINITY_DN69685_c0_g1_i2	7.97829	0.000141633	0.0109851	0	0	0	0.101	0.425	1.988	2.628	---NA---
TRINITY_DN83315_c2_g4_i1	5.7698	0.000142771	0.0110598	0	0.635	0	17.666	26.285	6.625	2.277	Fe-S cluster assembly scaffold IscU
TRINITY_DN81077_c0_g6_i1	5.30809	0.000144704	0.0111832	0	0.039	0.03	0.365	1.615	1.816	1.141	---NA---
TRINITY_DN79633_c4_g6_i1	9.25874	0.000144769	0.0111832	0	0	0	2.599	0.65	0	8.137	---NA---
TRINITY_DN24514_c0_g1_i1	5.6461	0.000145431	0.0112005	0.336	0.172	0	19.005	11.345	3.883	0.941	14-3-3 protein
TRINITY_DN94065_c2_g1_i4	6.20391	0.00014616	0.0112264	0.039	0	0	0.588	0.813	2.971	1.028	---NA---
TRINITY_DN83364_c0_g1_i4	7.98159	0.000146387	0.0112301	0	0	0	4.984	7.864	1.653	0.37	---NA---
TRINITY_DN97923_c0_g1_i1	7.83491	0.000147975	0.0113382	0	0	0	8.069	10.635	2.048	1.2	vesicle transport protein GOT1B-like
TRINITY_DN88385_c1_g1_i8	8.10181	0.000148519	0.0113539	0	0	0	3.042	5.76	4.05	0.086	interferon-induced protein 44-like
TRINITY_DN70325_c0_g1_i1	6.32218	0.000148538	0.0113539	0	0.06	0	3.499	3.454	1.579	0.203	---NA---
TRINITY_DN89245_c2_g2_i7	9.03984	0.000150072	0.0114573	0	0	0	4.516	0.847	0	6.17	---NA---
TRINITY_DN60603_c0_g2_i1	10.2278	0.000151196	0.0115016	0	0	0	1.153	0.243	14.923	0	interferon-induced protein 44-like
TRINITY_DN40814_c0_g1_i1	5.33879	0.000151395	0.0115029	0.553	0.316	0	30.148	9.113	7.273	1.768	60S ribosomal protein L12
TRINITY_DN92260_c4_g1_i3	7.4132	0.000152345	0.0115336	0.105	0	0	21.825	2.039	2.977	0.339	---NA---
TRINITY_DN80987_c0_g1_i8	7.55912	0.000152626	0.0115411	0	0	0	0.322	1.117	0.777	1.706	uncharacterized oxidoreductase YjmC-like
TRINITY_DN88130_c6_g1_i1	5.433	0.000153065	0.0115605	0.369	0.557	0	31.948	14.79	7.2	1.507	60S ribosomal protein L18a
TRINITY_DN57667_c0_g1_i1	8.09628	0.000154059	0.0116079	0	0	0	4.553	8.533	1.033	0.287	---NA---
TRINITY_DN6836_c0_g1_i1	5.84503	0.000154306	0.0116127	0	0.583	0	26.813	15.918	6.232	1.769	60S ribosomal protein L23
TRINITY_DN95094_c9_g1_i1	6.45924	0.000154604	0.0116213	0	0.045	0	2.822	3.312	0.886	0.153	---NA---
TRINITY_DN19608_c0_g1_i1	7.83697	0.000155574	0.0116773	0	0	0	4.244	4.481	1.042	0.492	hypothetical protein
TRINITY_DN82472_c2_g1_i1	8.21633	0.000156252	0.0116773	0	0	0	0.45	0.081	4.002	1.655	PREDICTED: uncharacterized protein LOC109619058
TRINITY_DN75340_c8_g1_i1	6.23186	0.000156837	0.0117059	0	0	0.046	1.076	0.223	4.709	0.94	---NA---
TRINITY_DN80905_c4_g3_i6	8.9034	0.000157254	0.0117232	0	0	0	7.386	2.208	0	2.325	alternative oxidase, mitochondrial-like
TRINITY_DN78893_c0_g1_i5	9.81581	0.000158291	0.0117867	0	0	0	1.041	0.067	8.981	0.021	---NA---
TRINITY_DN55643_c0_g1_i1	6.0415	0.000159074	0.011831	0	0.163	0	10.824	2.548	3.092	0.62	protein phosphatase 2c, putative
TRINITY_DN715_c0_g1_i1	9.89473	0.000159484	0.0118372	0	0	0	6.133	0.252	0	19.771	---NA---
TRINITY_DN93303_c3_g1_i5	8.06498	0.000159538	0.0118372	0	0	0	0.299	0.113	2.644	2.782	I-type lectin-like protein 2
TRINITY_DN64620_c0_g1_i1	8.40395	0.000159729	0.0118372	0	0	0	0.757	3.749	0.285	0.081	---NA---
TRINITY_DN79818_c2_g1_i3	9.00065	0.000159904	0.0118372	0	0	0	2.778	0	16.338	6.298	---NA---
TRINITY_DN134363_c0_g1_i1	5.51022	0.000160121	0.0118394	0	0.782	0.208	40.098	17.678	8.644	2.594	---NA---
TRINITY_DN86000_c1_g1_i1	8.64247	0.000163044	0.0120415	0	0	0	1.931	1.83	0	1.066	---NA---
TRINITY_DN86891_c4_g1_i1	5.82362	0.000164387	0.0120984	0	0.068	0	2.65	0.935	1.289	2.364	---NA---
TRINITY_DN2612_c0_g1_i1	5.81271	0.000164992	0.0121148	0.057	0.044	0	4.35	2.163	1.446	0.374	aspartyl-trna synthetase
TRINITY_DN87837_c1_g3_i1	7.95381	0.000166251	0.0121931	0	0	0	0.307	2.769	4.906	11.84	---NA---
TRINITY_DN89581_c1_g1_i7	7.72159	0.000166719	0.0122132	0	0	0	4.385	0.535	3.755	5.559	---NA---
TRINITY_DN95623_c2_g1_i13	4.94584	0.000167502	0.0122565	0	0.184	0.422	4.09	2.288	15.738	7.962	---NA---
TRINITY_DN44414_c0_g1_i1	9.30262	0.000168031	0.0122638	0	0	0	1.153	0.453	5.605	0	---NA---
TRINITY_DN90229_c4_g1_i2	10.0939	0.000168182	0.0122638	0	0	0	0.61	0.018	7.677	0.03	---NA---
TRINITY_DN101723_c0_g1_i1	6.18589	0.000169275	0.0123151	0.857	0	0	48.286	19.566	13.25	1.927	ribosomal protein L14
TRINITY_DN92692_c0_g1_i2	10.5969	0.000169636	0.0123272	0	0	0	17.371	0.461	0.021	0.043	---NA---
TRINITY_DN77099_c2_g1_i1	8.8919	0.000170964	0.0123953	0	0	0	4.35	9.652	22.611	0	---NA---
TRINITY_DN102443_c0_g1_i1	7.94352	0.000171566	0.0123964	0	0	0	15.649	8.787	5.523	0.442	---NA---
TRINITY_DN79187_c13_g5_i1	10.1308	0.000172308	0.0124353	0.026	0	0	2.159	0.019	45.001	0.035	general transcription factor II-I repeat domain-containing protein 2-like
TRINITY_DN86466_c5_g4_i1	6.38508	0.000172498	0.0124353	0	0.241	0	6.508	26.044	3.192	1.799	---NA---
TRINITY_DN66887_c0_g1_i1	7.9845	0.000173785	0.0125048	0	0	0	2.869	2.053	0.782	0.085	enolase
TRINITY_DN77159_c1_g1_i1	9.81438	0.000174037	0.0125048	0	0	0	30.519	0.709	0	51.575	---NA---
TRINITY_DN80765_c1_g6_i1	6.14472	0.000174054	0.0125048	0.224	0	0	8.203	9.548	3.818	0.507	---NA---
TRINITY_DN81623_c0_g3_i1	6.61208	0.000174536	0.0125253	0	0.103	0	0.574	0.125	9.049	6.111	---NA---
TRINITY_DN58714_c0_g1_i1	7.96751	0.000175794	0.0125796	0	0	0	3.424	2.168	0.591	0.141	CaaX prenyl protease Ste24
TRINITY_DN92127_c2_g1_i1	8.92077	0.000176883	0.0126183	0	0	0	4.269	2.738	14.015	0	uncharacterized protein LOC110235257
TRINITY_DN57151_c0_g1_i1	7.98518	0.000177523	0.0126394	0	0	0	2.346	1.848	0.626	0.072	Peptidase M16 inactive domain-containing protein (macronuclear)
TRINITY_DN74104_c6_g1_i1	9.41446	0.000181059	0.0128672	0	0	0	2.578	0	2.06	27.303	---NA---
TRINITY_DN21143_c0_g1_i1	5.69175	0.000181199	0.0128672	0.342	0.388	0	30.885	13.486	7.434	0.648	40S ribosomal protein S5
TRINITY_DN91677_c0_g3_i1	9.09404	0.000181332	0.0128672	0	0	0	6.227	0.559	0	3.387	---NA---
TRINITY_DN76237_c1_g1_i1	8.04339	0.000181634	0.0128704	0	0	0	4.096	1.363	0.877	0.091	T-complex protein 1 subunit alpha
TRINITY_DN71488_c0_g1_i1	6.28356	0.000181782	0.0128704	0.053	0	0	3.6	1.231	0.977	0.453	replication factor-a protein
TRINITY_DN94310_c3_g1_i1	4.4479	0.000182	0.0128714	0.064	0.075	0.246	7.019	3.506	0.996	1.292	---NA---
TRINITY_DN89516_c0_g2_i2	8.62684	0.000182826	0.012901	0	0	0	2.91	0.203	0.025	2.076	---NA---
TRINITY_DN132402_c0_g1_i1	7.9355	0.000183417	0.012914	0	0	0	9.645	6.887	3.047	0.293	40S ribosomal protein S11, putative
TRINITY_DN69216_c0_g1_i2	5.90478	0.000183889	0.0129328	0.238	0.263	0	24.508	2.91	5.256	3.417	---NA---
TRINITY_DN90743_c0_g1_i5	5.25858	0.000188444	0.0131956	0.561	0.086	0	11.15	15.387	5.374	2.073	---NA---
TRINITY_DN93110_c5_g1_i1	9.51019	0.000188503	0.0131956	0	0	0	2.963	0.192	0	7.781	---NA---
TRINITY_DN95077_c0_g4_i6	6.85875	0.000188666	0.0131956	0	0	0.074	0.722	1	0.078	14.468	PREDICTED: uncharacterized protein LOC109618122
TRINITY_DN15555_c0_g1_i1	6.2338	0.000188954	0.0132012	0	0.398	0	21.191	20.384	5.563	0.658	60S ribosomal protein L27a
TRINITY_DN145070_c0_g1_i1	7.96652	0.000189758	0.0132427	0	0	0	2.885	3.286	0.542	0.152	Cyclic nucleotide-binding protein
TRINITY_DN90797_c0_g1_i1	8.21513	0.00019238	0.013411	0	0	0	2.059	0.188	0.05	0.391	---NA---
TRINITY_DN64607_c0_g1_i1	7.84506	0.000192803	0.0134257	0	0	0	2.3	1.25	0.846	0.109	---NA---
TRINITY_DN100866_c0_g1_i1	6.50014	0.000193117	0.0134328	0.215	0	0	9.999	15.242	2.119	1.607	---NA---
TRINITY_DN89567_c1_g1_i1	8.76868	0.000193678	0.0134394	0	0	0	0.528	0.058	5.476	0.297	---NA---
TRINITY_DN87618_c4_g3_i1	8.15657	0.000195717	0.0135541	0	0	0	49.428	12.038	40.938	0.656	---NA---
TRINITY_DN90041_c1_g3_i2	7.06878	0.000196181	0.0135714	0.032	0	0	2.382	2.088	0.021	2.48	---NA---
TRINITY_DN84465_c2_g2_i8	10.4159	0.00019727	0.0136075	0	0	0	2.973	0.062	18.221	0	interferon-induced protein 44-like
TRINITY_DN79713_c0_g1_i3	9.96894	0.000197382	0.0136075	0	0	0	7.402	0.311	0	40.24	---NA---
TRINITY_DN78746_c1_g8_i1	8.35827	0.000197562	0.0136075	0	0	0	2.503	4.359	0.537	0.042	---NA---
TRINITY_DN91614_c0_g1_i9	7.79702	0.000198167	0.0136163	0	0	0	2.247	8.384	1.692	0.857	cathepsin B-like peptidase (C01 family)
TRINITY_DN76441_c8_g1_i1	8.50919	0.000198334	0.0136163	0	0	0	13.17	6.064	0	8.824	---NA---
TRINITY_DN86411_c3_g1_i1	5.32264	0.000198838	0.0136361	0	0.022	0.033	1.039	2.102	0.309	0.384	ETS translocation variant 1
TRINITY_DN70368_c0_g1_i1	6.46583	0.000200688	0.0137131	0.034	0	0	1.492	2.284	0.653	0.158	---NA---
TRINITY_DN79633_c4_g3_i2	8.51206	0.000200826	0.0137131	0	0	0	0.864	0.585	0	1.546	baculoviral IAP repeat-containing protein 2-like
TRINITY_DN77072_c4_g2_i1	7.36979	0.000204171	0.0138817	0	0	0	1.265	0.393	0.702	0.79	---NA---
TRINITY_DN37668_c0_g1_i1	5.18715	0.000206426	0.0140199	0.527	0.981	0	39.446	23.758	10.492	2.274	---NA---
TRINITY_DN61284_c0_g1_i1	7.62052	0.000207413	0.0140542	0	0	0	1.395	1.617	0.766	0.226	---NA---
TRINITY_DN91173_c1_g3_i1	7.64939	0.000207415	0.0140542	0.81	0	0.498	54.583	0	283.794	41.677	neuronal acetylcholine receptor subunit alpha-7-like
TRINITY_DN88339_c0_g2_i1	5.66616	0.000207818	0.0140542	0	0.152	0	5.967	2.78	2.506	0.388	---NA---
TRINITY_DN88722_c1_g1_i4	9.42052	0.000208881	0.0140681	0	0	0	1.985	0.128	0	5.234	---NA---
TRINITY_DN92895_c0_g2_i2	8.97757	0.00020896	0.0140681	0	0	0	38.6	5.55	0	57.803	---NA---
TRINITY_DN97273_c0_g1_i2	6.30618	0.000209131	0.0140681	0.271	0	0.088	35.283	1.543	6.791	1.174	---NA---
TRINITY_DN86466_c0_g1_i1	5.63619	0.000209133	0.0140681	0.684	0.251	0	24.088	32.352	4.99	2.706	---NA---
TRINITY_DN80363_c5_g4_i1	7.78043	0.000209716	0.0140774	0	0	0	3.715	2.989	1.443	0.282	isocitrate dehydrogenase
TRINITY_DN65767_c0_g1_i1	5.61028	0.000210072	0.0140797	0.083	0.064	0	6.139	1.759	2.041	0.192	molecular chaperone DnaK
TRINITY_DN83151_c1_g1_i1	10.4883	0.000210194	0.0140797	0	0	0	11.955	0	23.999	0.046	PHLOEM PROTEIN 2-LIKE A3
TRINITY_DN78594_c3_g2_i2	8.40947	0.000211207	0.0140825	0	0	0	2.026	3.556	3.526	0	---NA---
TRINITY_DN79696_c0_g1_i2	4.66458	0.000211309	0.0140825	0.015	0.046	0.043	0.893	0.982	0.105	2.235	---NA---
TRINITY_DN24641_c0_g1_i1	7.91633	0.000211347	0.0140825	0.094	0	0	32.093	1.391	1.19	0.306	---NA---
TRINITY_DN76319_c0_g1_i1	5.47455	0.000213333	0.0141863	0	0.055	0.021	3.42	1.145	0.361	0.468	---NA---
TRINITY_DN81277_c2_g1_i3	9.4459	0.000217959	0.0144471	0	0	0	2.037	0.67	15.32	0	---NA---
TRINITY_DN92441_c1_g1_i7	8.07686	0.000219741	0.01455	0	0	0.033	5.418	0.266	0	12.968	Poly [ADP-ribose] polymerase 14
TRINITY_DN84892_c2_g1_i2	8.69674	0.000221848	0.0146484	0	0	0	0.618	0	2.056	3.903	---NA---
TRINITY_DN93251_c0_g1_i2	9.1129	0.000222053	0.0146484	0	0	0	0.002	1.393	0.254	4.482	Leukemia inhibitory factor receptor
TRINITY_DN85453_c7_g1_i2	8.51942	0.000222224	0.0146484	0	0	0	1.724	0	4.592	2.062	---NA---
TRINITY_DN72825_c0_g2_i2	9.55912	0.000222519	0.0146484	0	0	0	6.125	0.137	0	7.521	---NA---
TRINITY_DN95525_c0_g2_i1	7.616	0.000224708	0.014737	0	0	0	0.276	0.635	2.29	1.393	---NA---
TRINITY_DN93669_c0_g2_i3	11.4111	0.000224831	0.014737	0	0	0	48.401	1.578	0.033	0	---NA---
TRINITY_DN18324_c0_g1_i1	5.67119	0.000224922	0.014737	0	0.268	0	8.118	8.206	3.138	0.51	aldo/keto reductase
TRINITY_DN75902_c3_g2_i3	9.03223	0.000225124	0.014737	0	0	0	3.629	0.343	0	4.798	---NA---
TRINITY_DN89955_c0_g2_i1	9.39085	0.000227329	0.0148376	0	0	0	1.938	0.128	0.115	21.527	---NA---
TRINITY_DN77237_c0_g1_i2	9.74739	0.000227529	0.0148376	0	0	0	0.521	0.105	5.067	0	---NA---
TRINITY_DN82676_c1_g4_i1	9.35038	0.000228243	0.0148644	0	0	0	0.094	7.095	0.042	0.414	---NA---
TRINITY_DN69750_c0_g1_i3	7.69275	0.000228709	0.0148794	0	0	0	4.638	4.081	2.528	0.411	---NA---
TRINITY_DN42743_c0_g1_i1	8.14374	0.000229017	0.0148836	0	0	0	11.136	5.836	1.928	0.122	---NA---
TRINITY_DN82007_c5_g1_i6	8.20603	0.000229478	0.0148836	0	0	0	0.041	3.508	0.919	0.553	---NA---
TRINITY_DN68154_c0_g1_i1	5.20461	0.000230262	0.0148972	0.084	0.13	0	4.681	4.248	1.854	0.278	kinase domain protein
TRINITY_DN95422_c1_g1_i1	5.76171	0.000230392	0.0148972	0	0	0.153	1.1	0.47	6.729	6.83	---NA---
TRINITY_DN81700_c2_g5_i1	7.68926	0.000231707	0.0149205	0	0	0	3.106	3.788	0.707	0.58	---NA---
TRINITY_DN85023_c3_g2_i1	6.52863	0.000231849	0.0149205	0	0	0.259	9.982	1.231	32.842	1.377	---NA---
TRINITY_DN88014_c0_g3_i1	9.88965	0.000232376	0.014925	0	0	0	72.077	4.711	1.486	0	---NA---
TRINITY_DN76010_c0_g2_i11	9.04753	0.000232471	0.014925	0	0	0	4.45	0.171	0.156	19.444	---NA---
TRINITY_DN15098_c0_g1_i1	7.80554	0.000234472	0.0150383	0	0	0	9.525	4.768	1.453	0.801	EF hand family protein (macronuclear)
TRINITY_DN84845_c16_g1_i1	5.79643	0.000234935	0.0150527	0.299	0.442	0	37.956	12.817	6.744	1.464	40S ribosomal protein
TRINITY_DN92971_c0_g1_i2	5.09778	0.000235705	0.0150868	0.667	0.201	0.419	3.121	1.597	53.824	3.576	pancreatic lipase-related protein 2-like
TRINITY_DN74942_c1_g2_i2	5.65706	0.000236067	0.0150869	0.047	0.032	0	0.267	1.945	2.638	0.721	---NA---
TRINITY_DN93097_c5_g1_i8	7.78863	0.000236183	0.0150869	0	0	0	11.501	9.969	5.766	0.675	---NA---
TRINITY_DN90923_c3_g2_i1	4.26249	0.000239144	0.0151792	0.172	0.134	0.151	6.648	3.79	1.078	1.346	heat shock protein beta-1-like
TRINITY_DN83180_c0_g2_i3	7.3831	0.000241297	0.0152903	0	0	0	0.479	0.986	0.482	0.281	2',5'-phosphodiesterase 12
TRINITY_DN41970_c0_g1_i1	7.93252	0.000241897	0.015313	0	0	0	5.238	4.652	1.06	0.167	proteasome subunit beta type-5, putative
TRINITY_DN81583_c0_g3_i4	11.4543	0.00024263	0.0153441	0	0	0	5.125	0	18.247	0	PHLOEM PROTEIN 2-LIKE A3
TRINITY_DN82163_c1_g2_i2	7.74063	0.000243012	0.0153529	0	0	0	2.594	0.179	2.038	1.107	---NA---
TRINITY_DN86151_c1_g2_i1	8.37341	0.000244027	0.0153559	0	0.036	0	2.248	0.098	19.148	0.03	---NA---
TRINITY_DN80363_c4_g1_i1	8.41917	0.000244297	0.0153559	0	0	0	0.884	3.335	10.677	0.08	---NA---
TRINITY_DN87600_c7_g2_i1	7.76555	0.000244561	0.0153559	0	0	0	0.849	9.169	5.039	16.843	---NA---
TRINITY_DN87784_c1_g2_i1	7.92348	0.000244757	0.0153559	0	0	0	1.133	0.876	1.648	0.031	---NA---
TRINITY_DN71462_c1_g1_i1	7.53897	0.000245372	0.015361	0	0	0	0.752	1.163	0.159	1.351	---NA---
TRINITY_DN76717_c0_g1_i2	5.07203	0.000245473	0.015361	0.057	0.089	0.034	4.114	0.527	3.439	0.983	---NA---
TRINITY_DN68487_c0_g1_i1	6.29907	0.000245564	0.015361	0.044	0	0	0.224	0.631	1.796	3.012	---NA---
TRINITY_DN12290_c0_g1_i1	5.72421	0.000247305	0.0154185	0	0.593	0	16.838	24.475	4.713	1.635	---NA---
TRINITY_DN90661_c0_g3_i2	8.67448	0.000248153	0.0154398	0	0	0	4.084	1.01	6.386	0	---NA---
TRINITY_DN94187_c2_g1_i1	6.62643	0.00024845	0.0154398	0.098	0	0	4.935	8.185	1.111	0.444	---NA---
TRINITY_DN60048_c0_g1_i1	8.16722	0.000248676	0.0154398	0	0	0	0.753	3.575	0.233	0.09	---NA---
TRINITY_DN95165_c4_g6_i1	5.42118	0.000248818	0.0154398	0.309	0.238	0	20.609	5.518	5.601	0.735	40S ribosomal protein 3A
TRINITY_DN87071_c2_g2_i2	6.14847	0.000249101	0.0154398	0.163	0	0.1	3.832	0.224	21.827	1.095	fibrinogen C domain-containing protein 1-like
TRINITY_DN88579_c7_g1_i7	6.95446	0.000249261	0.0154398	0	0	0.051	5.11	3.732	0	3.309	---NA---
TRINITY_DN80068_c3_g1_i1	8.85671	0.000250855	0.0155082	0	0	0	0.703	0.259	5.731	0.027	---NA---
TRINITY_DN72591_c0_g1_i2	7.19881	0.000251961	0.0155614	0	0.221	0.022	47.463	4.468	0.541	0.116	---NA---
TRINITY_DN66896_c0_g1_i1	6.48681	0.000254455	0.0156636	0.085	0	0	5.217	4.735	1.294	0.333	cathepsin B-like
TRINITY_DN90388_c3_g1_i1	10.3969	0.00025452	0.0156636	0	0	0	2.24	0.019	0	12.243	Death domain-containing protein CRADD
TRINITY_DN86126_c2_g1_i2	11.7091	0.000255242	0.0156807	0	0	0	4.205	0	30.224	0	---NA---
TRINITY_DN72522_c0_g1_i2	3.87535	0.000255569	0.0156807	0.99	0.674	1.865	19.052	42.851	5.477	8.387	---NA---
TRINITY_DN75451_c10_g1_i1	10.2151	0.000255668	0.0156807	0	0	0	1.964	0	10.855	0.04	---NA---
TRINITY_DN56788_c0_g1_i1	6.20377	0.000256602	0.0156984	0	0.092	0	8.229	2.019	1.581	0.463	---NA---
TRINITY_DN160893_c0_g1_i1	7.63282	0.000256657	0.0156984	0	0	0	6.311	5.582	1.823	0.79	---NA---
TRINITY_DN66745_c0_g1_i1	9.23182	0.000257173	0.0156997	0	0	0	0.766	0.031	8.572	0.147	---NA---
TRINITY_DN88340_c0_g2_i1	9.96729	0.000258541	0.015768	0	0	0	3.864	0	10.006	0.051	---NA---
TRINITY_DN68831_c0_g1_i1	6.18424	0.00026149	0.0158791	0	0.147	0	7.08	10.342	1.45	0.734	redoxin
TRINITY_DN58471_c0_g1_i1	8.03945	0.000261816	0.0158791	0	0	0	1.703	3.271	0.66	0.04	translation initiation factor 2 gamma
TRINITY_DN73433_c0_g1_i1	4.99354	0.000261856	0.0158791	0	0.135	0	1.944	0.894	0.892	2.889	homeobox hox lox5
TRINITY_DN79485_c3_g1_i4	7.23624	0.000261867	0.0158791	0	0	0	0.655	0.816	1.196	0.735	---NA---
TRINITY_DN93424_c3_g1_i2	8.91505	0.000262246	0.0158869	0	0	0	1.919	0.152	0	1.104	---NA---
TRINITY_DN85260_c0_g1_i3	8.6534	0.000263246	0.0159323	0	0	0	0.244	0	0.824	1.856	toll-interacting protein-like
TRINITY_DN83469_c5_g2_i12	7.72043	0.000263523	0.0159338	0	0	0	2.75	3.043	0.756	0.299	---NA---
TRINITY_DN85360_c0_g4_i2	8.3157	0.000263907	0.0159418	0	0	0	1.218	2.846	2.581	0	---NA---
TRINITY_DN75983_c1_g1_i11	8.17547	0.000264634	0.0159673	0	0	0	7.415	0.583	8.31	0.216	---NA---
TRINITY_DN83105_c6_g1_i1	5.08296	0.000264832	0.0159673	0.375	0	0.176	0.968	3.651	5.398	19.204	Retrovirus-related Pol polyprotein from transposon 17.6
TRINITY_DN71770_c0_g1_i1	10.205	0.000265715	0.0160053	0	0	0	0.04	1.261	0	11.755	NC domain protein
TRINITY_DN85310_c5_g2_i1	10.5291	0.000266168	0.0160174	0	0	0	0	7.447	0.038	0.256	Protein NYNRIN
TRINITY_DN57671_c0_g1_i1	8.19847	0.000269154	0.0161737	0	0	0	7.334	0.944	2.279	0.067	mitochondrial phosphate carrier protein, putative
TRINITY_DN71726_c0_g1_i1	8.43786	0.000269277	0.0161737	0	0	0	17.268	8.066	4.739	0	C2 domain protein
TRINITY_DN68546_c0_g1_i1	6.11336	0.000270169	0.0162119	0	0.063	0	4.482	1.667	1.552	0.213	YTH YT521-B-like family protein, putative
TRINITY_DN131081_c0_g1_i1	11.23	0.000273715	0.0163627	0	0	0	8.2	0	24.991	0	---NA---
TRINITY_DN85879_c2_g1_i4	8.63919	0.000276431	0.0164784	0	0	0	2.463	0.416	2.738	0	carbonic anhydrase 1-like
TRINITY_DN69474_c0_g1_i2	5.62121	0.000279057	0.0166194	0	0.32	0	7.844	12.445	3.94	0.93	---NA---
TRINITY_DN51627_c0_g1_i1	7.73801	0.000280105	0.0166505	0	0	0	2.353	2.372	0.409	0.281	---NA---
TRINITY_DN89024_c6_g2_i1	4.81507	0.000283707	0.0168243	1.584	0	0.948	43.542	5.39	18.887	21.459	---NA---
TRINITY_DN78474_c0_g1_i10	8.38431	0.000283943	0.0168243	0	0	0	6.366	1.729	0	3.379	---NA---
TRINITY_DN90743_c0_g1_i1	7.67279	0.000284356	0.0168243	0	0	0	4.587	6.807	0.698	1.344	---NA---
TRINITY_DN41110_c0_g1_i1	7.84811	0.000286851	0.0169403	0	0	0	3.542	3.785	0.503	0.258	2-oxoglutarate/malate carrier protein
TRINITY_DN95456_c0_g1_i10	10.2559	0.00028963	0.0170885	0	0	0	63.721	0.212	5.743	0	---NA---
TRINITY_DN79690_c3_g4_i1	9.02583	0.000295345	0.0174094	0	0	0	3.476	4.873	0.029	0.06	---NA---
TRINITY_DN76741_c1_g1_i2	8.15614	0.000296619	0.0174521	0	0	0	0	0.848	0.783	0.646	eukaryotic peptide chain release factor GTP-binding subunit ERF3A-like
TRINITY_DN92194_c1_g1_i9	8.15755	0.000297307	0.0174713	0	0	0	3.447	0	3.066	2.57	von Willebrand factor D and EGF domain-containing protein-like
TRINITY_DN78959_c1_g1_i1	9.34356	0.000297498	0.0174713	0	0	0	1.734	11.114	0	0.395	Kazal-type serine protease inhibitor domain-containing protein
TRINITY_DN737_c0_g1_i1	6.42471	0.000298086	0.0174823	0	0.155	0	13.746	7.019	3.176	0.257	---NA---
TRINITY_DN60571_c0_g1_i1	7.70524	0.000298925	0.0175065	0	0	0	6.269	2.689	1.822	0.391	proteasome subunit alpha type, putative
TRINITY_DN95861_c2_g1_i7	11.3058	0.000299297	0.0175121	0	0	0	0	107.998	20.147	0	vitelline membrane outer layer protein 1
TRINITY_DN92473_c2_g1_i1	8.2351	0.000301283	0.017612	0	0	0	12.917	6.267	0	6.703	---NA---
TRINITY_DN67218_c0_g1_i1	7.94444	0.000305316	0.0177985	0	0	0	0.852	3.651	0.606	0.078	---NA---
TRINITY_DN77680_c0_g1_i2	8.94973	0.000307887	0.017899	0	0	0	6.02	0.329	0	3.043	---NA---
TRINITY_DN79495_c2_g1_i3	7.6368	0.000308733	0.0179254	0	0.055	0	0.148	9.467	0.045	10.664	---NA---
TRINITY_DN93562_c2_g1_i1	10.8953	0.000310292	0.0179756	0	0	0	6.035	0	6.404	0	---NA---
TRINITY_DN69232_c0_g1_i1	5.64988	0.000310339	0.0179756	0	0.055	0	1.824	1.149	0.675	1.486	---NA---
TRINITY_DN47853_c0_g1_i1	8.91186	0.000313373	0.0181347	0	0	0	0.392	0.032	3.432	0.045	structural polyprotein
TRINITY_DN146145_c0_g1_i1	5.62358	0.000315596	0.0182467	0.175	0.264	0	20.9	5.973	3.036	1.212	60S ribosomal protein L9-like
TRINITY_DN96083_c4_g1_i4	3.00167	0.000316425	0.0182779	4.757	4.713	7.75	73.155	71.906	27.391	28.302	---NA---
TRINITY_DN89731_c2_g1_i2	7.75983	0.000317887	0.0183392	0	0	0	0.298	0.06	1.379	0.756	---NA---
TRINITY_DN64804_c0_g1_i1	8.09902	0.000318064	0.0183392	0	0	0	1.14	2.597	0.294	0.028	ABC transporter ATP-binding protein
TRINITY_DN94606_c1_g1_i6	8.08754	0.000319009	0.0183724	0	0	0	0.044	3.393	0.331	1.367	mucin-4 isoform X2
TRINITY_DN87447_c0_g3_i3	9.08435	0.00031922	0.0183724	0	0	0	0.675	0.131	2.977	0	structural maintenance of chromosomes protein 2-like isoform X3
TRINITY_DN56739_c0_g1_i1	7.3651	0.000320408	0.0184074	0	0	0	2.418	1.258	1.074	0.465	---NA---
TRINITY_DN94780_c4_g2_i3	3.52728	0.000320765	0.0184112	0.441	0.297	0.143	1.521	4.498	2.63	6.313	TPA_exp: polyprotein
TRINITY_DN92237_c0_g2_i5	7.31787	0.00032178	0.0184527	0	0	0	0.309	0.289	0.756	1.103	---NA---
TRINITY_DN45803_c0_g1_i1	5.27057	0.00032278	0.0184774	0.29	0.331	0	11.544	18.182	2.719	1.109	---NA---
TRINITY_DN16357_c0_g1_i1	5.29739	0.000325433	0.0186116	0.112	0.087	0	6.065	3.266	1.402	0.335	catalase
TRINITY_DN79633_c4_g3_i5	8.16059	0.000325982	0.0186158	0	0	0	0.471	0.522	0	1.093	baculoviral IAP repeat-containing protein 7
TRINITY_DN95826_c5_g1_i1	5.26948	0.000326093	0.0186158	0.329	0.047	0	8.326	10.007	1.424	0.739	---NA---
TRINITY_DN1357_c0_g1_i1	5.85685	0.000327133	0.0186574	0	0.969	0	51.302	24.932	8.386	1.618	Ribosomal protein S26
TRINITY_DN90753_c0_g1_i1	8.76163	0.00032749	0.0186574	0	0	0	0.201	0	2.508	2.27	---NA---
TRINITY_DN51765_c0_g1_i1	6.07688	0.000327706	0.0186574	0	0.052	0	1.636	3.986	0.471	0.309	GTP-binding protein 1 isoform X3
TRINITY_DN84807_c1_g1_i1	10.0298	0.000328377	0.0186634	0	0	0	21.928	0.054	6.266	0	---NA---
TRINITY_DN96085_c2_g2_i3	5.31173	0.0003284	0.0186634	0	0	0.274	4.697	2.112	11.07	3.192	---NA---
TRINITY_DN61279_c0_g1_i1	7.25128	0.000329539	0.0186862	0	0	0	8.191	3.407	2.785	4.073	---NA---
TRINITY_DN9968_c0_g1_i1	5.7674	0.000329636	0.0186862	0.472	0.34	0	36.79	18.511	6.563	2.273	---NA---
TRINITY_DN90725_c0_g1_i1	7.67623	0.000329685	0.0186862	0	0	0	2.088	0.388	1.331	0.181	TATA element modulatory factor-like
TRINITY_DN66004_c0_g1_i1	4.95375	0.000331384	0.018749	0.39	1.421	0.228	44.668	30.401	12.777	2.363	---NA---
TRINITY_DN94052_c2_g4_i2	6.10281	0.000334187	0.0188836	0	0.183	0	14.021	4.382	0.83	0.772	two pore potassium channel protein sup-9-like
TRINITY_DN87295_c6_g1_i1	7.30928	0.00033436	0.0188836	0	0	0.029	1.709	7.274	1.504	0	---NA---
TRINITY_DN72023_c0_g1_i1	8.17938	0.000335454	0.0189102	0	0	0	1.443	1.341	3.117	0	PREDICTED: uncharacterized protein LOC107724472
TRINITY_DN90948_c4_g1_i1	6.28066	0.000335726	0.0189102	0	0.036	0	1.403	0.033	1.486	2.431	---NA---
TRINITY_DN69985_c0_g1_i4	6.18266	0.000337033	0.0189501	0.041	0.032	0	3.17	3.967	0.659	0.08	---NA---
TRINITY_DN63629_c0_g1_i1	7.76781	0.000337858	0.0189796	0	0	0	2.219	2.294	1.08	0.097	---NA---
TRINITY_DN103839_c0_g1_i1	5.99059	0.000338787	0.019015	0	0.542	0	34.966	19.064	8.832	2.304	---NA---
TRINITY_DN68942_c0_g1_i1	8.12231	0.000344483	0.0193005	0	0	0	1.159	0.057	0.103	2.992	---NA---
TRINITY_DN64864_c0_g1_i1	7.59281	0.000345728	0.0193505	0	0	0	2.688	3.01	0.754	0.323	---NA---
TRINITY_DN86613_c0_g1_i5	9.38888	0.000350318	0.0195031	0	0	0	61.66	69.155	0	1.1	---NA---
TRINITY_DN67489_c0_g1_i1	7.59181	0.000350321	0.0195031	0	0	0	2.157	0.85	0.558	0.18	---NA---
TRINITY_DN108159_c0_g1_i1	6.11718	0.000350695	0.0195031	0.275	0	0	12.503	10.865	3.365	1.353	predicted protein
TRINITY_DN76648_c2_g1_i4	6.07249	0.000350869	0.0195031	0	0	0.043	1.032	0.206	4.146	1.387	---NA---
TRINITY_DN81799_c3_g1_i2	8.22717	0.000351214	0.0195051	0	0	0	6.257	0.487	0.087	8.443	Stonustoxin subunit alpha
TRINITY_DN74005_c0_g1_i1	4.40707	0.000352958	0.0195848	0.416	0.216	0.163	2.467	17.455	0.86	3.593	buccalin precursor
TRINITY_DN84782_c4_g1_i5	9.80646	0.000354035	0.0196073	0	0	0	0.56	0.024	10.175	0.022	---NA---
TRINITY_DN85342_c0_g1_i1	8.47059	0.0003546	0.0196073	0	0	0	1.131	3.139	0.465	0	probable calcium-binding protein CML34
TRINITY_DN51173_c0_g1_i1	7.91362	0.000355071	0.0196162	0	0	0	2.65	2.966	0.362	0.093	---NA---
TRINITY_DN86697_c2_g4_i1	8.63169	0.000356033	0.0196351	0	0	0	0.691	0	5.029	8.666	---NA---
TRINITY_DN92285_c5_g1_i2	8.9297	0.000357852	0.0197011	0	0	0	5.506	0.32	0	8.01	---NA---
TRINITY_DN61768_c0_g1_i1	7.77716	0.00035877	0.0197214	0	0	0	1.648	0.231	0.861	0.097	structural polyprotein
TRINITY_DN68835_c0_g1_i1	5.51026	0.000359093	0.0197214	0	0.174	0	4.501	5.576	2.069	0.439	2-isopropylmalate synthase
TRINITY_DN89125_c2_g2_i1	7.70672	0.000359857	0.0197429	0	0	0	2.78	1.998	1.628	0.115	---NA---
TRINITY_DN92088_c0_g1_i2	9.2824	0.00036244	0.0198503	0	0	0	0.083	3.678	0.584	0	---NA---
TRINITY_DN78349_c1_g1_i2	5.58508	0.000363219	0.0198757	0.277	0.519	0	28.269	28.029	3.558	1.587	---NA---
TRINITY_DN77037_c0_g1_i1	8.88513	0.000365457	0.0199637	0	0	0	0.406	8.315	0	8.148	mitochondrial import inner membrane translocase subunit Tim10 B-like
TRINITY_DN90980_c2_g1_i5	3.715	0.00036777	0.0200728	0.486	0.31	0.344	1.297	6.516	10.053	4.168	---NA---
TRINITY_DN74771_c0_g1_i1	7.64767	0.00036816	0.0200768	0	0	0	4.112	9.901	1.752	0.736	---NA---
TRINITY_DN76213_c0_g1_i4	7.54249	0.000369289	0.0201037	0	0	0	1.92	4.814	7.386	0.717	---NA---
TRINITY_DN89276_c5_g4_i3	10.6769	0.000370068	0.0201288	0	0	0	4.639	5.337	0	0	poly [ADP-ribose] polymerase 14-like
TRINITY_DN126083_c0_g1_i1	5.43234	0.000372363	0.0202363	1.569	1.499	0	110.681	46.053	23.375	1.886	histone H2B
TRINITY_DN57809_c0_g1_i1	7.91835	0.000376444	0.0204221	0	0	0	11.543	18.084	3.425	0.244	putative zinc finger A20 and AN1 domain-containing stress-associated protein 8
TRINITY_DN66588_c0_g1_i2	5.35429	0.000376748	0.0204221	0.093	0.036	0	1.977	4.353	0.805	0.34	---NA---
TRINITY_DN96826_c3_g2_i2	8.08309	0.00037822	0.0204838	0	0	0	6.457	3.223	0	8.368	---NA---
TRINITY_DN76562_c2_g1_i1	8.08038	0.000378821	0.0204838	0	0	0.127	0.386	19.133	0	51.707	---NA---
TRINITY_DN73970_c1_g1_i6	5.44168	0.000378857	0.0204838	6.904	0.607	3.405	25.833	5.441	601.706	51.209	glutathione S-transferase-like
TRINITY_DN92757_c0_g1_i10	8.73187	0.00038274	0.020618	0	0	0	1.058	0.117	9.803	0.158	---NA---
TRINITY_DN80945_c2_g3_i1	5.54461	0.000382877	0.020618	0	0.029	0.022	0.053	0.971	1.663	1.626	---NA---
TRINITY_DN88952_c0_g1_i4	7.27778	0.000382966	0.020618	0	0	0	0.128	0.433	0.713	0.542	lysosome membrane protein 2-like
TRINITY_DN69358_c0_g1_i1	7.67012	0.000383671	0.0206315	0	0	0	5.689	1.786	2.303	0.271	hypothetical protein PPERSA_00932
TRINITY_DN95511_c2_g1_i2	8.49726	0.000384693	0.0206584	0	0	0	1.607	0	12.087	3.626	---NA---
TRINITY_DN26062_c0_g1_i1	5.05024	0.000385479	0.020683	0.326	0.247	0	6.525	15.052	3.555	1.446	---NA---
TRINITY_DN31735_c0_g1_i1	5.47453	0.000386371	0.0207133	0	0.911	0	29.402	17.912	11.089	1.32	60S ribosomal protein L26-1
TRINITY_DN30697_c0_g1_i1	6.23056	0.000389221	0.0208309	0	0.151	0	3.924	14.995	1.119	0.881	---NA---
TRINITY_DN62333_c0_g1_i1	8.79147	0.000390432	0.020878	0	0	0	6.916	3.458	0.043	0.088	---NA---
TRINITY_DN51496_c0_g1_i1	5.08061	0.000391391	0.0209	1.504	2.12	0	84.503	62.615	20.442	4.502	---NA---
TRINITY_DN84122_c0_g1_i2	10.6296	0.000391503	0.0209	0	0	0	0	5.271	3.568	0	nucleotide exchange factor SIL1 isoform X1
TRINITY_DN94452_c0_g2_i1	8.86837	0.000395201	0.0210759	0	0	0	27.12	0	11.019	1.222	---NA---
TRINITY_DN80040_c4_g1_i4	7.28448	0.000395462	0.0210759	0	0	0	0.738	0.162	0.368	0.29	uncharacterized protein LOC111133877
TRINITY_DN81725_c2_g4_i3	5.86222	0.000397187	0.02115	0.535	0	0.156	23.402	25.758	0.327	8.889	---NA---
TRINITY_DN78224_c1_g1_i3	4.8513	0.000397739	0.0211617	0	0	0.188	2.048	1.234	1.108	5.058	polyubiquitin 8-like
TRINITY_DN63426_c0_g1_i1	6.53604	0.000400073	0.0212374	0	0.053	0	3.138	5.174	0.523	0.09	---NA---
TRINITY_DN84987_c0_g1_i3	4.19726	0.000400169	0.0212374	0.178	1.62	0.507	5.518	25.766	24.747	2.565	PREDICTED: uncharacterized protein LOC105338371
TRINITY_DN86808_c4_g3_i1	3.54223	0.000403728	0.0213562	0.758	0.39	0.69	8.183	5.291	12.777	5.008	---NA---
TRINITY_DN95660_c0_g2_i1	6.00498	0.000404051	0.0213562	0.093	0	0	3.79	3.813	0.65	0.85	---NA---
TRINITY_DN83708_c4_g1_i1	9.19043	0.000404091	0.0213562	0	0	0	1.768	2.051	0.036	0	---NA---
TRINITY_DN91110_c1_g2_i1	10.4712	0.000404925	0.0213749	0	0	0	19.246	0.501	0.05	0	perlucin-like isoform X2
TRINITY_DN88405_c0_g1_i11	8.95733	0.000405125	0.0213749	0	0	0	0.849	0	16.104	2.466	hypothetical protein LOTGIDRAFT_153038
TRINITY_DN77095_c3_g1_i1	7.93947	0.000405458	0.0213749	0	0	0	0.241	2.567	2.957	0.088	---NA---
TRINITY_DN94369_c0_g1_i3	7.43954	0.000406464	0.0213762	0	0	0	0.469	4.31	1.271	1.767	hypothetical protein CGI_10023945
TRINITY_DN76663_c1_g6_i3	9.34952	0.000406494	0.0213762	0	0	0	10.763	0.113	0	8.436	---NA---
TRINITY_DN18340_c0_g1_i1	5.22474	0.000406853	0.0213773	0.134	0.204	0	10.288	4.218	2.764	0.941	---NA---
TRINITY_DN95228_c2_g2_i2	9.19512	0.00040729	0.0213826	0	0	0.02	2.405	0.024	23.695	0	---NA---
TRINITY_DN43044_c0_g1_i1	5.80718	0.000407822	0.0213885	0	0.527	0	24.509	12.648	5.517	0.44	small subunit ribosomal protein 8
TRINITY_DN89314_c1_g2_i1	6.22408	0.000408079	0.0213885	0.067	0	0	1.302	5.23	0.6	0.575	---NA---
TRINITY_DN72374_c0_g2_i1	7.69633	0.000413961	0.0216431	0	0	0	1.345	2.696	0.399	0.165	---NA---
TRINITY_DN88015_c1_g1_i2	10.5759	0.000418598	0.0218495	0	0	0	0.026	0.597	0	21.61	---NA---
TRINITY_DN87316_c0_g3_i1	10.68	0.000421824	0.0219998	0.046	0	0	120.741	2.078	0.06	0	uncharacterized protein LOC110441257
TRINITY_DN82083_c1_g5_i1	6.04528	0.000422363	0.0220098	0	0.404	0	9.936	30.752	8.885	1.019	predicted protein
TRINITY_DN95116_c0_g1_i2	11.5142	0.000427632	0.022266	0	0	0	0.408	0	9.741	0	clathrin heavy chain 1 isoform X2
TRINITY_DN74535_c0_g1_i1	4.81081	0.000428987	0.0222999	0	0.467	0.065	3.788	1.07	13.084	2.847	flocculation protein FLO11-like
TRINITY_DN80979_c1_g1_i1	9.46792	0.000431666	0.0223977	0	0	0	4.813	1.845	0	0.035	---NA---
TRINITY_DN93306_c2_g1_i1	8.53137	0.000431927	0.0223977	0	0	0	0.247	0	2.367	3.422	---NA---
TRINITY_DN77332_c3_g4_i1	8.05324	0.000433915	0.0224823	0	0	0	13.26	4.956	0	7.273	---NA---
TRINITY_DN68710_c0_g1_i1	7.73947	0.000437147	0.0226093	0	0	0	7.604	4.265	2.012	0.24	hypothetical protein IMG5_054710
TRINITY_DN96883_c1_g1_i4	6.70042	0.000437389	0.0226093	0.075	0	0	2.099	9.013	0.351	0.612	---NA---
TRINITY_DN88274_c0_g1_i2	8.52699	0.000437437	0.0226093	0	0	0	0.575	0	0.27	2.843	---NA---
TRINITY_DN119461_c0_g1_i1	7.43278	0.000437916	0.0226157	0	0	0	6.081	6.856	2.127	0.823	Fe-S cluster assembly protein DRE2, putative
TRINITY_DN93571_c0_g3_i7	3.33438	0.000439351	0.0226713	0.309	0.18	0.771	6.957	7.234	2.01	2.817	sodium-dependent dopamine transporter-like isoform X1
TRINITY_DN96058_c3_g2_i1	4.17181	0.000439799	0.022676	0.175	0.404	1.024	2.996	27.881	8.262	3.822	Monocarboxylate transporter 12
TRINITY_DN94274_c0_g1_i2	8.49632	0.000442352	0.0227705	0	0	0	0.243	1.226	2.891	0	---NA---
TRINITY_DN134036_c0_g1_i1	7.71032	0.000442932	0.0227819	0	0	0	4.008	3.978	1.293	0.165	CAP domain-containing protein
TRINITY_DN65930_c0_g1_i1	6.02856	0.000446035	0.0229229	0	0.058	0	2.831	2.583	1.329	0.098	dnaJ homolog subfamily A member 1
TRINITY_DN95779_c1_g3_i12	9.23193	0.000447966	0.0230034	0	0	0	3.245	0.055	0	4.582	predicted protein
TRINITY_DN96217_c1_g1_i1	10.6386	0.000449157	0.0230459	0	0	0	96.011	2.491	0.158	0	---NA---
TRINITY_DN69807_c0_g1_i1	7.31373	0.000450856	0.0230957	0	0	0	2.562	1.86	1.563	0.367	---NA---
TRINITY_DN84239_c0_g1_i1	9.25049	0.000451658	0.0231031	0	0	0	10.095	0.179	0	18.65	---NA---
TRINITY_DN84882_c2_g1_i1	9.56414	0.000452155	0.0231031	0	0	0	0.937	0.081	9.321	0	---NA---
TRINITY_DN85749_c0_g1_i1	8.53134	0.000452164	0.0231031	0	0.138	0	8.622	0.203	71.66	0	---NA---
TRINITY_DN18526_c0_g1_i1	5.99958	0.000452458	0.0231031	0	0.406	0	25.738	17.627	3.783	1.709	dynein light chain type 1
TRINITY_DN10137_c0_g2_i1	7.70602	0.000454776	0.0232027	0	0	0	3.077	1.918	0.384	0.198	xaa-Pro dipeptidase
TRINITY_DN43387_c0_g1_i1	7.71239	0.000456337	0.0232449	0	0	0	6.355	4.388	1.735	0.22	transmembrane protein, putative
TRINITY_DN94628_c0_g1_i8	8.59046	0.000457732	0.0232879	0	0	0	0.27	0	4.675	3.145	---NA---
TRINITY_DN79702_c2_g1_i1	7.60014	0.000457916	0.0232879	0	0	0	3.23	0.486	9.46	2.459	---NA---
TRINITY_DN84822_c6_g1_i1	6.68628	0.000460003	0.0233753	0	0.393	0	23.456	3.694	34.086	0.27	---NA---
TRINITY_DN80219_c0_g1_i1	5.87039	0.00046129	0.0234219	0	0.343	0	17.923	9.54	3.942	0.426	vacuolar ATP synthase 16 kDa proteolipid subunit, putative
TRINITY_DN119419_c0_g1_i1	5.76631	0.000461903	0.0234343	0	0.762	0	36.948	17.461	7.791	0.843	30S ribosomal protein S10
TRINITY_DN78249_c0_g1_i3	7.72917	0.000465625	0.0235665	0	0	0	2.098	2.599	0.068	3.272	---NA---
TRINITY_DN73970_c1_g1_i5	8.74309	0.000467923	0.0236296	0	0	0	0.549	0	9.287	1.812	glutathione S-transferase 1-like
TRINITY_DN79691_c5_g1_i3	3.75071	0.000470692	0.0236749	0.335	0.571	0.161	8.18	6.359	3.08	2.605	---NA---
TRINITY_DN154081_c0_g1_i1	5.31036	0.000470706	0.0236749	1.02	2.139	0	105.754	40.059	30.227	4.284	40S ribosomal protein S21
TRINITY_DN75127_c0_g1_i3	4.52454	0.000470756	0.0236749	0.385	0.518	0.056	7.049	17.191	5.534	0.858	hypothetical protein LOTGIDRAFT_202942
TRINITY_DN88416_c1_g3_i8	8.11125	0.000471341	0.0236855	0	0	0	5.135	1.289	0	5.81	---NA---
TRINITY_DN92159_c2_g1_i1	7.81517	0.000472903	0.0237452	0	0	0	4.679	3.661	1.597	0.082	---NA---
TRINITY_DN68892_c0_g1_i1	7.48686	0.000474679	0.0237967	0	0	0	3.87	3.093	1.089	0.342	---NA---
TRINITY_DN88371_c5_g5_i1	8.88338	0.000476082	0.0238481	0	0	0	1.748	0.058	11.703	0.109	---NA---
TRINITY_DN91241_c0_g1_i15	6.02606	0.000479611	0.023987	0	0	0.045	0.085	1.691	0.766	2.29	---NA---
TRINITY_DN46232_c0_g1_i1	5.73388	0.000483155	0.02414	0.137	0.104	0	11.385	5.176	1.712	0.525	---NA---
TRINITY_DN87138_c0_g1_i1	9.7642	0.000483432	0.02414	0	0	0	0	28.281	1.786	0.175	Uncharacterized protein CELE_F36H2.3
TRINITY_DN47284_c0_g1_i1	7.32824	0.0004846	0.0241792	0	0	0	5.87	3.869	1.782	0.831	hypothetical protein
TRINITY_DN83836_c0_g3_i10	10.7421	0.000485211	0.0241907	0	0	0	3.851	0	24.669	0	---NA---
TRINITY_DN47944_c0_g1_i1	7.63787	0.000486286	0.0242251	0	0	0	4.334	3.275	1.505	0.171	transmembrane protein, putative
TRINITY_DN85734_c0_g4_i1	9.94919	0.000486665	0.0242251	0	0	0	0.985	0.021	9.718	0	---NA---
TRINITY_DN16212_c0_g1_i1	7.38114	0.00049079	0.0243818	0	0	0	1.49	2.288	0.441	0.354	FHA domain protein
TRINITY_DN56954_c0_g1_i1	5.28901	0.000493165	0.0244717	0.508	0.568	0	39.609	9.331	8.091	1.097	profilin
TRINITY_DN882_c0_g1_i1	7.42085	0.000493912	0.0244828	0	0	0	2.787	1.73	0.691	0.296	bromodomain-containing protein
TRINITY_DN89384_c1_g1_i1	4.9781	0.000494515	0.0244828	0	0	0.089	2.012	0.408	0.353	1.934	---NA---
TRINITY_DN96945_c1_g4_i2	11.0411	0.000494548	0.0244828	0	0	0	0	2.464	0	38.35	---NA---
TRINITY_DN87270_c0_g1_i7	10.8531	0.000498904	0.0246599	0	0	0	1.689	0	15.911	0	---NA---
TRINITY_DN97815_c4_g2_i1	6.07693	0.000502355	0.0248112	0	0.762	0	28.047	56.049	13.866	1.311	---NA---
TRINITY_DN77338_c1_g1_i2	8.59707	0.000504675	0.024887	0	0	0	4.636	1.732	0.06	0.031	---NA---
TRINITY_DN76360_c4_g4_i2	6.97995	0.000508783	0.0250311	0	0	0	0.575	0.491	0.682	0.705	---NA---
TRINITY_DN84625_c0_g2_i2	8.32415	0.000512126	0.0251371	0	0	0	0.109	4.934	0.051	4.44	---NA---
TRINITY_DN44754_c0_g1_i1	5.95384	0.000517786	0.0253755	0	0.843	0	51.83	17.095	15.364	0.71	60S ribosomal protein L37
TRINITY_DN69450_c0_g2_i1	5.98369	0.000519218	0.025426	0	0.058	0	2.577	2.703	1.288	0.098	putative dynein gamma chain, flagellar outer arm
TRINITY_DN78470_c2_g1_i2	5.51363	0.000522366	0.0255228	0.369	0.144	0	17.192	2.11	9.631	0.287	---NA---
TRINITY_DN40375_c0_g1_i1	5.87165	0.000522595	0.0255228	0	0.566	0	36.786	10.978	4.239	1.176	60S ribosomal protein L16
TRINITY_DN98518_c0_g1_i1	7.66657	0.000522804	0.0255228	0	0	0	1.527	2.672	0.657	0.09	IscS subfamily cysteine desulfurase
TRINITY_DN76684_c0_g1_i2	9.21243	0.0005244	0.025581	0	0	0	7.431	3.103	0.064	0	tyrosine-protein kinase Srms-like
TRINITY_DN73923_c4_g1_i1	5.38696	0.000531359	0.0258607	0.315	0	0	3.507	0.488	5.704	8.659	Transposon Ty3-I Gag-Pol polyprotein
TRINITY_DN87395_c0_g1_i8	6.56643	0.000535363	0.0260356	0	0.109	0	0.541	7.144	6.771	0.05	---NA---
TRINITY_DN80792_c0_g2_i10	7.80247	0.000541048	0.0262516	0	0	0	3.832	4.091	0.164	13.378	---NA---
TRINITY_DN85894_c1_g1_i4	6.35287	0.000551288	0.0266758	0.078	0	0.046	4.898	0.495	10.633	0.153	---NA---
TRINITY_DN88835_c0_g1_i2	7.95529	0.000551474	0.0266758	0	0	0	0	1.395	0.956	2.895	transmembrane protein 237-like
TRINITY_DN133419_c0_g1_i1	5.44441	0.00055301	0.0267151	0.3	0.222	0	12.151	15.772	4.025	1.102	Ubc5p
TRINITY_DN96225_c1_g1_i7	5.01724	0.000553131	0.0267151	0.171	0	0	1.173	1.189	2.264	2.851	---NA---
TRINITY_DN85758_c1_g1_i4	8.04914	0.000556916	0.0268774	0	0	0	0.82	3.108	0.884	0	U-box domain-containing protein 4
TRINITY_DN73594_c0_g1_i2	6.15866	0.000559316	0.0269522	0	0.056	0	2.4	4.171	0.649	0.096	---NA---
TRINITY_DN78521_c13_g1_i1	7.62036	0.000562802	0.0270996	0	0	0	0.502	4.756	6.343	0.678	---NA---
TRINITY_DN8145_c0_g1_i1	4.99599	0.00056325	0.0271006	0.431	0.162	0.126	16.015	10.79	5.179	0.671	ADP-ribosylation factor 1
TRINITY_DN94402_c2_g1_i2	7.05236	0.000563875	0.0271083	0.033	0.051	0	6.683	4.888	0.698	0	elongation factor 1-gamma, putative
TRINITY_DN78029_c4_g4_i1	8.80757	0.000564266	0.0271083	0	0	0	8.845	0.263	10.441	0	---NA---
TRINITY_DN152838_c0_g1_i1	6.41799	0.000566291	0.027185	0	0.224	0	21.664	10.077	3.146	0.186	histone H2B variant, putative
TRINITY_DN77620_c5_g3_i2	10.271	0.000569063	0.0272561	0	0	0	0	6.117	0	14.393	---NA---
TRINITY_DN92596_c0_g2_i3	9.47206	0.000569566	0.0272596	0	0	0	0	3.391	7.917	0.03	---NA---
TRINITY_DN67088_c0_g1_i2	7.65155	0.000570094	0.0272642	0	0	0	8.983	4.575	1.216	0.41	DBF4-type zinc finger-containing protein 2 homolog
TRINITY_DN77346_c0_g1_i1	4.96051	0.000572555	0.0273613	0.319	0.363	0	16.579	5.577	6.559	0.809	leucine rich repeat protein
TRINITY_DN81077_c0_g1_i2	4.89659	0.000574196	0.0273984	0	0	0.347	1.685	5.362	7.283	2.098	---NA---
TRINITY_DN60771_c0_g2_i1	5.09638	0.000576569	0.0274717	0.168	0.065	0	5.957	3.151	1.604	0.495	---NA---
TRINITY_DN70159_c0_g1_i1	10.7376	0.0005766	0.0274717	0	0	0	1.928	0	21.39	0	interferon-induced protein 44-like
TRINITY_DN86903_c0_g1_i5	7.36212	0.00057802	0.0274912	0	0	0	0.989	1.723	1.125	0.129	---NA---
TRINITY_DN25194_c0_g1_i1	6.31055	0.000578309	0.0274912	0.088	0	0	3.143	6.462	0.782	0.287	protein disulfide-isomerase domain
TRINITY_DN80461_c4_g2_i5	7.67212	0.00058056	0.0275716	0.023	0	0	4.258	0.195	0	3.501	uncharacterized protein LOC110235257
TRINITY_DN42833_c0_g1_i1	7.47262	0.000580871	0.0275716	0	0	0	2.722	2.552	0.827	0.196	succinate dehydrogenase [ubiquinone] iron-sulfur subunit, mitochondrial
TRINITY_DN99273_c0_g1_i1	7.45959	0.000582613	0.0276336	0	0	0	5.281	4.141	1.116	0.453	hypothetical protein SteCoe_372
TRINITY_DN113333_c0_g1_i1	5.36275	0.000583809	0.0276696	0.508	0.379	0	14.722	32.218	2.801	1.254	---NA---
TRINITY_DN83056_c3_g1_i2	4.77276	0.000588272	0.0278003	0	0	0.149	2.44	0.463	2.193	1.797	uncharacterized protein LOC110450522
TRINITY_DN64345_c0_g1_i1	5.95985	0.000588322	0.0278003	0	0.042	0	1.705	2.404	0.517	0.107	DnaJ protein, putative
TRINITY_DN83096_c7_g7_i1	8.42206	0.000603039	0.0284745	0	0	0	4.313	0.234	0	2.402	---NA---
TRINITY_DN85972_c1_g1_i1	9.06952	0.000606623	0.02862	0	0	0	5.757	0.242	57.593	0.213	---NA---
TRINITY_DN93477_c12_g1_i1	7.98956	0.000607264	0.02862	0	0	0	0.255	0.084	4.51	6.409	---NA---
TRINITY_DN73092_c0_g1_i1	5.8388	0.000607499	0.02862	0.487	0.421	0	7.678	62.801	0.693	1.219	---NA---
TRINITY_DN65731_c0_g1_i1	7.93162	0.000610761	0.0287321	0	0	0	0.501	2.036	0.182	0.021	Sodium- and chloride-dependent GABA transporter 1
TRINITY_DN90159_c1_g3_i3	8.0753	0.000612072	0.0287724	0	0	0	1.18	0.175	0	1.225	Glycine--tRNA ligase
TRINITY_DN44172_c0_g1_i1	7.4029	0.000615844	0.0289282	0	0	0	2.872	2.383	1.034	0.212	26S proteasome non-ATPase regulatory subunit 14
TRINITY_DN91625_c0_g1_i1	8.12145	0.000617995	0.0289863	0	0	0	0.424	0.805	2.939	0	---NA---
TRINITY_DN85634_c2_g2_i1	9.04147	0.00062362	0.0292285	0	0	0	5.681	1.444	0	0.077	---NA---
TRINITY_DN82091_c11_g4_i1	9.07491	0.000625459	0.029293	0	0	0	1.59	0.375	18.214	0	---NA---
TRINITY_DN89579_c0_g1_i3	8.81036	0.000626628	0.0293231	0	0	0	0	4.064	0.382	0.195	---NA---
TRINITY_DN57103_c0_g2_i1	7.35547	0.000628056	0.0293496	0	0	0	2.007	0.946	0.349	0.24	glutamate--tRNA ligase, putative
TRINITY_DN84782_c4_g1_i1	10.7046	0.000629061	0.0293533	0	0	0	1.113	0	14.792	0	PREDICTED: uncharacterized protein LOC105341021 isoform X2
TRINITY_DN75381_c0_g4_i5	5.12616	0.000630194	0.0293629	0	0.89	0	10.295	27.021	4.748	2.467	senescence-associated protein, putative
TRINITY_DN61166_c0_g1_i1	7.35391	0.000637351	0.0295875	0	0	0	3.491	2.487	0.953	0.325	---NA---
TRINITY_DN87379_c0_g8_i1	9.64932	0.000639974	0.0296876	0	0	0	3.439	0	23.823	0.063	---NA---
TRINITY_DN84910_c0_g1_i1	4.77999	0.000648193	0.0299772	0.402	0.151	0	8.268	7.988	3.109	1.637	---NA---
TRINITY_DN97012_c2_g2_i1	7.99145	0.000651017	0.0300459	0.045	0	0	0.87	16.867	0.029	0.208	---NA---
TRINITY_DN29343_c0_g1_i1	7.59367	0.000651799	0.0300601	0	0	0	15.486	5.133	1.721	0.861	---NA---
TRINITY_DN85031_c0_g1_i2	7.2217	0.000654073	0.030143	0	0	0	0.256	0.358	0.399	0.053	DEP domain-containing protein 5
TRINITY_DN64176_c0_g1_i1	10.3763	0.000660773	0.0304297	0	0	0	1.21	0	7.485	0	Collagen alpha-1(XXVII) chain B
TRINITY_DN58658_c0_g1_i1	7.42151	0.00066241	0.0304829	0	0	0	1.59	3.275	0.471	0.302	---NA---
TRINITY_DN86891_c1_g1_i2	5.80789	0.000664391	0.0305201	0	0	0.116	2.08	6.793	5.167	0.748	---NA---
TRINITY_DN149384_c0_g1_i1	5.81372	0.000664696	0.0305201	0	0.405	0	21.347	5.231	7.31	0.225	60S ribosomal protein L10a, putative
TRINITY_DN38200_c0_g1_i1	7.60215	0.000664971	0.0305201	0	0	0	4.669	5.49	1.168	0.216	ras-related protein Rab7
TRINITY_DN88483_c7_g2_i2	8.09807	0.000665356	0.0305201	0	0	0	3.089	2.631	0	16.615	---NA---
TRINITY_DN65780_c0_g1_i1	7.58557	0.000666577	0.0305416	0	0	0	1.591	2.698	0.177	0.274	vacuolar protein sorting-associated protein 4
TRINITY_DN41297_c0_g1_i1	7.52168	0.000673523	0.0308152	0	0	0	3.434	1.803	0.996	0.128	malate dehydrogenase
TRINITY_DN62201_c0_g1_i1	7.51337	0.000674892	0.0308556	0	0	0	3.207	1.645	0.548	0.169	dicarboxylate/tricarboxylate carrier
TRINITY_DN91183_c1_g1_i1	8.64985	0.000678094	0.0309797	0	0	0	0.242	2.062	0.101	0	---NA---
TRINITY_DN63460_c0_g1_i1	7.54926	0.000679255	0.0310103	0	0	0	1.761	3.354	0.811	0.119	---NA---
TRINITY_DN60272_c0_g1_i1	7.58647	0.000690589	0.0314598	0	0	0	1.564	2.055	0.425	0.08	nadh dehydrogenase [ubiquinone] flavoprotein 1, mitochondrial
TRINITY_DN166009_c0_g1_i1	5.32579	0.000694443	0.0315725	0.529	0.758	0	40.781	20.024	12.466	1.272	ribosomal protein rpl37a
TRINITY_DN97094_c0_g2_i1	7.99296	0.000694559	0.0315725	0	0	0	13.605	8.408	0	46.175	---NA---
TRINITY_DN97278_c2_g1_i2	7.27358	0.000695125	0.0315756	0	0	0	1.084	0.101	1.23	0.573	---NA---
TRINITY_DN89403_c7_g1_i4	7.97815	0.000697758	0.0316725	0	0	0	1.546	0.393	0	2.486	uncharacterized protein LOC110460656
TRINITY_DN96942_c1_g3_i10	4.22233	0.000699698	0.0317378	0.102	0.176	0.066	3.894	0.923	0.132	4.351	sushi, von Willebrand factor type A, EGF and pentraxin domain-containing protein 1-like isoform X1
TRINITY_DN89928_c0_g4_i1	8.04564	0.000700836	0.0317667	0	0	0.099	5.797	0.179	44.152	0	---NA---
TRINITY_DN83501_c0_g5_i1	7.98761	0.000703983	0.0318754	0	0	0	0.552	2.774	0	3.315	---NA---
TRINITY_DN74465_c0_g1_i1	7.91589	0.000704239	0.0318754	0	0	0	1.053	2.022	3.897	0	---NA---
TRINITY_DN91359_c9_g5_i1	8.84196	0.000705506	0.0319099	0	0	0	5.118	3.925	0.083	0	---NA---
TRINITY_DN49938_c0_g1_i1	7.46329	0.000710077	0.0320937	0	0	0	5.096	3.496	1.005	0.307	hypothetical protein PPERSA_06772
TRINITY_DN96497_c0_g1_i2	9.94213	0.000711431	0.0321321	0	0	0	2.66	2.349	0	0	---NA---
TRINITY_DN65167_c0_g1_i1	7.52555	0.000715291	0.0322625	0	0	0	0.817	2.329	0.688	0.079	---NA---
TRINITY_DN61822_c0_g1_i1	7.49852	0.000715342	0.0322625	0	0	0	6.254	4.519	0.59	0.598	superoxide dismutase
TRINITY_DN64176_c0_g1_i2	10.7146	0.000715848	0.0322625	0	0	0	0.532	0	10.754	0	Collagen alpha-1(XXVII) chain B
TRINITY_DN93830_c6_g3_i1	5.96885	0.00071802	0.0322915	0.126	0	0	3.262	2.212	0.054	6.304	---NA---
TRINITY_DN82393_c1_g1_i1	4.22788	0.000721071	0.0323987	0.063	0.098	0.037	1.687	1.303	1.743	0.879	---NA---
TRINITY_DN90585_c0_g1_i2	7.60003	0.000723539	0.0324549	0	0	0	19.523	3.772	0.553	6.256	---NA---
TRINITY_DN83836_c0_g3_i7	10.0941	0.000726621	0.0325628	0	0	0	3.756	0	12.609	0	---NA---
TRINITY_DN89084_c0_g1_i3	8.13353	0.000727214	0.0325663	0	0	0	0.495	2.184	5.643	0	---NA---
TRINITY_DN80842_c0_g1_i1	6.70478	0.000729613	0.0326507	0.04	0	0	2.92	3.101	0.494	0.027	---NA---
TRINITY_DN88218_c0_g1_i5	5.70398	0.000732252	0.0327226	0.289	0.325	0	9.715	1.16	0.145	37.663	---NA---
TRINITY_DN83475_c3_g3_i1	3.45424	0.00073435	0.0327701	0.274	0.374	0.963	3.662	15.66	3.589	3.152	---NA---
TRINITY_DN86009_c0_g1_i9	7.0274	0.00073603	0.032822	0	0	0.085	10.267	9.059	0	0.991	---NA---
TRINITY_DN83381_c4_g1_i1	9.17652	0.000738209	0.032896	0	0	0	1.248	7.833	0	0.069	---NA---
TRINITY_DN93797_c3_g2_i1	7.53035	0.000738875	0.0328984	0	0	0	1.021	1.028	0.155	0.069	---NA---
TRINITY_DN67288_c0_g1_i1	7.573	0.000739821	0.0328984	0	0	0	10.901	8.609	5.442	0.236	---NA---
TRINITY_DN86126_c2_g1_i16	10.4691	0.000741395	0.0329453	0	0	0	1.216	0	13.939	0	---NA---
TRINITY_DN97754_c3_g1_i1	5.61112	0.000745648	0.0330647	0	0.284	0	14.536	0.649	4.283	0.848	---NA---
TRINITY_DN90556_c4_g4_i2	8.12435	0.00074865	0.0331514	0	0	0	0.921	5.264	0.649	0	---NA---
TRINITY_DN73557_c0_g1_i2	5.93761	0.000750053	0.0331904	0	0.176	0	5.052	12.75	1.447	0.584	---NA---
TRINITY_DN51049_c0_g1_i1	7.65108	0.00075372	0.0333294	0	0	0	2.514	0.854	0.886	0.04	citrate synthase
TRINITY_DN72579_c0_g2_i1	7.74504	0.000755408	0.0333807	0	0	0	0.205	3.379	0.182	3.866	---NA---
TRINITY_DN79511_c1_g1_i3	7.37475	0.000757836	0.0334369	0	0	0	0.336	1.115	2.186	6.069	hyaluronan mediated motility receptor-like isoform X1
TRINITY_DN78775_c0_g1_i1	5.8919	0.000758397	0.0334369	0	0.051	0	2.268	2.562	0.546	0.13	citrate (Si)-synthase, eukaryotic
TRINITY_DN72825_c0_g2_i1	9.04349	0.00075879	0.0334369	0	0	0	3.57	0.034	0	6.109	---NA---
TRINITY_DN68218_c0_g1_i2	7.15929	0.000759472	0.0334437	0	0	0	2.481	2.938	0.847	0.519	---NA---
TRINITY_DN76794_c4_g2_i1	7.82413	0.00076556	0.033665	0	0	0	0.15	0.029	1.891	1.435	hypothetical protein KP79_PYT05157
TRINITY_DN96942_c0_g2_i3	5.6509	0.00076687	0.033668	0.342	0	0.6	40.308	2.993	0.416	31.64	---NA---
TRINITY_DN15822_c0_g1_i1	7.33789	0.000769502	0.0337213	0	0	0	8.364	5.479	2.415	0.559	---NA---
TRINITY_DN95290_c0_g1_i5	8.2029	0.000770184	0.0337279	0	0	0.017	0.957	0.031	9.108	0	---NA---
TRINITY_DN72676_c0_g1_i1	10.9775	0.000772744	0.0337933	0	0	0	29.09	0.61	0	0	RNA-directed DNA polymerase from transposon BS
TRINITY_DN75830_c1_g2_i5	6.01864	0.000777206	0.0339416	1.241	0	3.97	307.847	5.443	1.525	189.688	---NA---
TRINITY_DN57233_c0_g2_i1	5.06917	0.000780021	0.0340176	0.14	0.054	0	5.062	2.175	1.648	0.276	T-complex protein 1 subunit theta-like
TRINITY_DN62453_c0_g1_i1	7.57329	0.000781146	0.0340432	0	0	0	1.153	2.271	0.177	0.146	npl4 family protein, putative
TRINITY_DN72793_c0_g1_i3	8.05824	0.000782827	0.0340931	0	0	0	1.612	0.216	0.339	0	BTB/POZ domain-containing protein 17-like
TRINITY_DN120405_c0_g1_i1	7.51365	0.000787206	0.0342602	0	0	0	5.786	3.531	1.152	0.213	hypothetical protein PPERSA_11912
TRINITY_DN23110_c0_g1_i1	5.60615	0.000791355	0.0344023	0	0.171	0	6.82	4.929	2.534	0.995	receptor expression-enhancing protein 5-like isoform X2
TRINITY_DN77530_c0_g2_i1	3.79268	0.000791556	0.0344023	3.932	0.875	13.722	55.472	246.757	43.711	34.874	acetylcholine receptor subunit alpha-like isoform X1
TRINITY_DN20576_c0_g1_i1	7.69517	0.000793312	0.0344301	0	0	0	6.8	1.665	2.135	0.095	four and a half LIM domains protein 1-like
TRINITY_DN145598_c0_g1_i1	9.29024	0.000794957	0.034432	0	0	0	0.981	0.022	6.071	0	---NA---
TRINITY_DN90291_c1_g1_i3	6.5571	0.000799434	0.0345664	0	0	0.03	1.399	0.137	0.012	4.861	---NA---
TRINITY_DN89327_c3_g1_i1	7.76545	0.000800116	0.0345664	0	0	0	0.981	2.9	0.473	0.038	---NA---
TRINITY_DN62176_c0_g1_i1	7.2425	0.000800684	0.0345664	0	0	0	3.687	2.121	1.119	0.352	enoyl-CoA hydratase
TRINITY_DN79152_c8_g1_i1	4.33882	0.000800786	0.0345664	0	0.09	0.034	0.459	1.458	0.353	1.678	PREDICTED: uncharacterized protein LOC105345235
TRINITY_DN83253_c9_g2_i1	8.75175	0.000802741	0.0345771	0	0	0	0.119	3.306	0	10.214	---NA---
TRINITY_DN13721_c0_g1_i1	7.63079	0.000803658	0.0345771	0	0	0	2.567	2.476	0.742	0.055	branched-chain-amino-acid aminotransferase, cytosolic-like
TRINITY_DN62565_c0_g1_i1	7.28415	0.000803735	0.0345771	0	0	0	1.843	1.09	0.451	0.169	EF-hand domain-containing protein 1
TRINITY_DN65443_c0_g1_i1	5.08233	0.000803762	0.0345771	0	0.038	0.087	3.81	2.664	0.348	0.328	T-box protein VegT-like isoform X1
TRINITY_DN86750_c7_g4_i1	5.86225	0.000806802	0.0346684	0	0	0.061	1.33	5.411	0.459	1.01	---NA---
TRINITY_DN67507_c0_g1_i1	7.34736	0.000808969	0.0346684	0	0	0	3.196	2.142	1.457	0.157	---NA---
TRINITY_DN79884_c2_g1_i1	8.43536	0.000809168	0.0346684	0	0	0	4.299	0.202	7.151	0	PREDICTED: uncharacterized protein LOC109056544
TRINITY_DN63580_c0_g1_i1	6.32187	0.000813657	0.0347966	0	0.043	0	5.136	0.745	0.177	0.183	homeobox protein goosecoid-like
TRINITY_DN79159_c8_g1_i12	7.08203	0.000813809	0.0347966	0	0	0	2.407	2.128	0.338	2.518	---NA---
TRINITY_DN92041_c0_g3_i3	8.39774	0.000814499	0.0348027	0	0	0	7.834	0.206	5.79	0	---NA---
TRINITY_DN78940_c0_g1_i2	8.13213	0.000816066	0.0348461	0	0	0	1.213	0.084	4.537	0.041	---NA---
TRINITY_DN93534_c1_g1_i1	6.63702	0.000820837	0.0350263	0	0.132	0	0.305	13.582	6.839	0.056	---NA---
TRINITY_DN54246_c0_g1_i1	5.673	0.000825188	0.0351557	0	0.49	0	27.601	5.526	6.084	0.609	40S ribosomal protein S24
TRINITY_DN97557_c3_g1_i1	5.16997	0.000825218	0.0351557	0.483	0	0	3.868	5.321	11.473	1.019	---NA---
TRINITY_DN49228_c0_g1_i1	7.16014	0.000825902	0.0351557	0	0	0	3.068	4.664	1.065	0.72	---NA---
TRINITY_DN74372_c0_g3_i1	8.76368	0.00082609	0.0351557	0	0	0	0.71	0.194	7.563	0	---NA---
TRINITY_DN68787_c0_g1_i1	7.5906	0.000827509	0.0351925	0	0	0	1.958	2.873	0.398	0.102	---NA---
TRINITY_DN90793_c1_g1_i3	5.88181	0.000832916	0.0353749	0.44	0	0	3.886	17.877	14.649	1.593	---NA---
TRINITY_DN76180_c7_g2_i1	7.76916	0.000835688	0.0354689	0	0	0	26.866	21.297	1.164	1.236	---NA---
TRINITY_DN42627_c0_g1_i1	5.48186	0.000842191	0.0356971	0	0.108	0	4.485	1.966	1.019	0.137	aspartate aminotransferase
TRINITY_DN64103_c0_g1_i1	7.37625	0.000844066	0.0357477	0	0	0	5.118	1.832	1.181	0.278	nucleotide exchange factor GrpE
TRINITY_DN95448_c0_g1_i1	8.24207	0.000844525	0.0357477	0	0	0	47.914	2.316	17.479	0	---NA---
TRINITY_DN75210_c3_g1_i2	6.79041	0.000845913	0.0357592	0	0.044	0	1.933	0.038	5.371	0.038	uncharacterized protein LOC111123619 isoform X2
TRINITY_DN89627_c1_g2_i2	5.69158	0.000850906	0.0359223	0	0	0.087	0.84	0.583	2.568	4.653	---NA---
TRINITY_DN76446_c0_g3_i2	7.82479	0.000852666	0.0359726	0	0	0	2.369	0	1.084	2.039	---NA---
TRINITY_DN87582_c0_g1_i3	7.89987	0.000855235	0.036057	0	0	0	0.568	0.554	0	0.142	protein bicaudal D-like isoform X2
TRINITY_DN69498_c0_g1_i1	7.49798	0.000857728	0.0360859	0	0	0	2.58	2.682	0.529	0.121	chaperone DNAJ protein, putative
TRINITY_DN92569_c0_g4_i4	10.7534	0.000857986	0.0360859	0	0	0	13.231	0.345	0	0	---NA---
TRINITY_DN66898_c0_g1_i1	9.93039	0.000858556	0.0360859	0	0	0	12.702	0	49.563	0	DNA-directed RNA polymerases I, II, and III subunit RPABC5
TRINITY_DN89537_c7_g1_i1	3.35665	0.000858936	0.0360859	1.05	1.788	0.123	13.709	9.363	11.516	7.736	---NA---
TRINITY_DN71648_c0_g1_i9	4.98579	0.000859337	0.0360859	0	0.185	0	2.732	4.482	0.901	0.477	---NA---
TRINITY_DN38024_c0_g1_i1	7.52411	0.000861236	0.0361417	0	0	0	1.767	3.697	0.604	0.124	2-isopropylmalate synthase
TRINITY_DN93952_c6_g1_i7	5.47404	0.000863265	0.0361789	0.323	0	0	1.611	5.826	11.408	0.954	---NA---
TRINITY_DN67211_c0_g1_i1	9.5431	0.000866336	0.0362836	0	0	0	44.514	3.11	0.115	0	---NA---
TRINITY_DN33697_c0_g1_i1	5.94394	0.000875888	0.0366595	0	0.048	0	2.25	2.522	0.471	0.081	putative rab GDI alpha
TRINITY_DN84005_c4_g3_i6	7.05424	0.0008782	0.0367319	0	0	0	2.026	1.41	2.968	0.46	---NA---
TRINITY_DN82676_c1_g2_i4	9.20232	0.000881411	0.0368419	0	0	0	1.527	0.04	10.243	0	---NA---
TRINITY_DN16440_c0_g1_i1	7.28768	0.000886051	0.0370109	0	0	0	1.715	2.239	1.218	0.125	2-isopropylmalate synthase
TRINITY_DN86078_c5_g2_i3	6.63843	0.000887461	0.0370215	0	0.253	0	13.914	0.891	0.196	30.493	---NA---
TRINITY_DN79749_c2_g2_i4	7.82745	0.000893564	0.0372516	0	0	0	3.92	1.538	2.812	0	---NA---
TRINITY_DN59812_c0_g1_i1	7.14073	0.000896625	0.0373547	0	0	0	3.064	2.941	1.262	0.395	---NA---
TRINITY_DN80770_c0_g1_i3	4.53984	0.000900378	0.0374864	0	0	0.16	2.101	2.499	0.977	1.065	cysteine-rich with EGF-like domain protein 1
TRINITY_DN57469_c0_g2_i1	8.02624	0.000903432	0.0375691	0	0	0	3.339	0.373	0	0.793	---NA---
TRINITY_DN79415_c1_g1_i4	7.44309	0.000904826	0.0375975	0	0	0	0.404	1.555	4.795	10.67	---NA---
TRINITY_DN84972_c8_g1_i1	10.5092	0.000905683	0.0376084	0	0	0	1.094	0	26.933	0	---NA---
TRINITY_DN66754_c0_g1_i1	4.97783	0.000906315	0.03761	0.265	0.124	0.124	3.211	19.2	0.272	0.703	homeobox protein Hox-D4
TRINITY_DN79574_c7_g3_i1	8.98101	0.000908716	0.0376603	0	0	0	1.837	3.228	0	0.019	---NA---
TRINITY_DN59615_c0_g1_i1	7.20628	0.000910429	0.0377066	0	0	0	2.313	2.974	0.608	0.389	serine/threonine phosphatase 2C
TRINITY_DN42275_c0_g1_i1	7.39635	0.000919103	0.0379666	0	0	0	3.075	1.757	0.728	0.125	CAMP-dependent kinase catalytic subunit
TRINITY_DN88917_c11_g3_i1	7.80489	0.000921453	0.0380317	0	0	0	1.551	1.815	0	3.312	---NA---
TRINITY_DN77525_c0_g1_i1	7.85205	0.00092188	0.0380317	0	0	0	0	1.092	2.718	0.846	T-complex protein 1 subunit beta
TRINITY_DN61511_c0_g1_i1	8.05335	0.00092407	0.0380973	0	0	0	1.426	4.489	0.041	0.084	---NA---
TRINITY_DN88866_c5_g4_i1	9.44271	0.00093369	0.038394	0	0	0	0.053	1.045	0	19.157	---NA---
TRINITY_DN74432_c0_g1_i5	10.3535	0.000935944	0.0384503	0	0	0	0.547	0	10.006	0	---NA---
TRINITY_DN74445_c4_g1_i15	8.81082	0.000936272	0.0384503	0	0	0	9.984	0.119	16.446	0	---NA---
TRINITY_DN57707_c0_g1_i1	6.23396	0.000939815	0.0385708	0	0.046	0	2.501	2.422	1.319	0	dynein heavy chain family protein
TRINITY_DN86430_c3_g1_i2	3.84884	0.000942824	0.0386442	0.067	0.129	0.098	2.518	2.464	0.646	0.626	sodium/potassium/calcium exchanger 4-like
TRINITY_DN15749_c0_g1_i1	7.22958	0.000944476	0.0386619	0	0	0	2.837	2.643	0.534	0.39	---NA---
TRINITY_DN16507_c0_g1_i1	7.37926	0.000946037	0.0387008	0	0	0	6.519	5.067	1.591	0.292	---NA---
TRINITY_DN73802_c3_g6_i1	2.72636	0.000948209	0.0387646	0.541	0.57	0.721	4.941	2.656	5.878	4.406	---NA---
TRINITY_DN71718_c0_g1_i1	10.061	0.000949173	0.0387674	0	0	0	3.709	0	30.693	0	---NA---
TRINITY_DN57163_c0_g1_i1	7.40281	0.000949501	0.0387674	0	0	0	2.368	1.033	0.243	0.167	seryl-tRNA synthetase
TRINITY_DN64980_c0_g1_i1	4.79569	0.000951258	0.0388085	0.034	0.107	0	2.962	1.577	0.813	0.205	---NA---
TRINITY_DN78893_c0_g1_i4	10.2253	0.000953461	0.038854	0	0	0	2.352	0	31.661	0	---NA---
TRINITY_DN78264_c0_g1_i4	7.1445	0.000956501	0.0388883	0	0	0	0.901	0.467	3.781	2.945	uncharacterized protein LOC110446646
TRINITY_DN76390_c2_g5_i4	9.29159	0.000957066	0.0388883	0	0.019	0	1.341	0	20.762	0	---NA---
TRINITY_DN90664_c2_g1_i1	7.84991	0.000957371	0.0388883	0	0	0	3.799	3.161	0.118	0.117	---NA---
TRINITY_DN43828_c0_g1_i1	5.31847	0.000959281	0.0389089	0.073	0.114	0	5.208	4.257	1.216	0.145	Serine/Threonine kinase domain protein
TRINITY_DN69106_c0_g1_i1	7.52481	0.000959472	0.0389089	0	0	0	1.272	1.189	0.396	0.029	ferrodoxin reductase-like protein
TRINITY_DN89276_c5_g4_i2	8.29773	0.000962607	0.0389761	0	0	0	1.088	0	0.034	0.952	poly [ADP-ribose] polymerase 14-like
TRINITY_DN75054_c1_g1_i5	5.05755	0.000969806	0.0392174	0.136	1.155	0.08	20.831	5.223	38.086	0.346	---NA---
TRINITY_DN65951_c0_g1_i1	7.328	0.000972945	0.0392848	0	0	0	2.569	1.057	0.476	0.147	translation elongation factor Tu
TRINITY_DN66497_c0_g1_i1	7.20961	0.000972956	0.0392848	0	0	0	7.342	7.654	1.474	1.054	---NA---
TRINITY_DN65711_c0_g1_i1	7.35636	0.000975614	0.0393518	0	0	0	1.046	2.683	0.325	0.192	vacuolar protein sorting-associated protein 4B
TRINITY_DN146541_c0_g1_i1	5.64233	0.00098047	0.0394974	0	0.096	0	4.356	2.558	1.42	0.404	rRNA 2'-O-methyltransferase fibrillarin
TRINITY_DN81583_c0_g1_i1	9.69628	0.000983963	0.0395822	0	0	0	13.262	0	36.538	0	sonic hedgehog protein A-like
TRINITY_DN82093_c4_g1_i2	8.86113	0.000985097	0.0395832	0	0	0	1.486	8.485	0	0.074	---NA---
TRINITY_DN82437_c5_g1_i1	5.56192	0.000986653	0.0396137	3.322	0	2.216	19.232	1.959	322.716	24.286	glutathione S-transferase-like
TRINITY_DN80607_c5_g1_i4	7.23847	0.000988802	0.0396566	0	0	0	0.77	0.082	0.967	2.299	---NA---
TRINITY_DN66010_c0_g1_i1	7.45005	0.000989832	0.0396728	0	0	0	4.084	1.299	0.777	0.133	hypothetical protein IMG5_146230, partial
TRINITY_DN76450_c0_g1_i2	8.19369	0.000992978	0.0397737	0	0	0	0	0.062	1.29	1.951	receptor-type tyrosine-protein phosphatase kappa-like
TRINITY_DN61558_c0_g1_i1	7.27728	0.000998357	0.0399575	0	0	0	3.606	1.979	1.516	0.172	---NA---
TRINITY_DN95337_c0_g4_i1	5.37417	0.000998828	0.0399575	0	0.08	0	0.742	0.955	1.515	3.109	copine family protein 2-like
TRINITY_DN71091_c0_g2_i1	6.12725	0.00100805	0.0402503	0.061	0	0	4.359	1.289	0.736	0.12	protein kinase domain protein
TRINITY_DN83076_c3_g3_i1	8.83099	0.00100996	0.0402759	0	0	0	0.683	0.054	5.424	0	---NA---
TRINITY_DN29171_c0_g1_i1	5.43542	0.00101083	0.040276	0.284	0.211	0	18.775	8.664	2.953	0.698	40S ribosomal protein S14
TRINITY_DN62960_c0_g1_i1	5.25081	0.00101165	0.040276	0	0.199	0	6.167	3.29	2.287	0.25	triosephosphate isomerase
TRINITY_DN35170_c0_g1_i1	7.22679	0.00101187	0.040276	0	0	0	1.693	2.031	0.591	0.166	FACT complex subunit SPT16
TRINITY_DN76877_c0_g1_i1	7.33954	0.0010168	0.0404467	0	0	0	1.951	0.794	0.566	0.078	26S proteasome regulatory complex, non-ATPase subcomplex, Rpn2/Psmd1 subunit
TRINITY_DN97272_c6_g8_i1	4.65629	0.00102042	0.0405142	32.326	1.413	93.799	1996.36	57.084	298.18	2293.93	---NA---
TRINITY_DN75474_c0_g2_i1	6.36342	0.00102145	0.04053	0	0.033	0	1.112	3.615	0.22	0.028	probable glycosyltransferase STELLO2
TRINITY_DN73850_c0_g1_i2	9.54063	0.0010281	0.0407426	0	0	0	0	8.819	0	8.073	COMM domain-containing protein 2-like
TRINITY_DN89676_c1_g1_i2	8.33944	0.0010318	0.0408638	0	0	0	6.292	0.183	6.804	0	---NA---
TRINITY_DN67959_c0_g1_i1	7.55551	0.00103604	0.0409895	0	0	0	2.786	5.072	1.029	0.088	protein lifeguard 1 isoform X2
TRINITY_DN81698_c1_g1_i7	4.82097	0.00103627	0.0409895	0	0.066	0.303	5.414	0.73	9.566	1.237	---NA---
TRINITY_DN93015_c1_g1_i17	7.82829	0.00104037	0.0410718	0	0	0	1.795	1.183	0	4.956	---NA---
TRINITY_DN87170_c3_g1_i2	7.83749	0.00104159	0.0410718	0	0	0	0.696	1.999	0	3.708	---NA---
TRINITY_DN86258_c0_g1_i1	7.05055	0.00104391	0.041112	0	0	0	0.357	1.541	2.637	3.538	---NA---
TRINITY_DN73152_c0_g4_i4	7.86092	0.00104465	0.0411159	0.03	0	0	1.951	0.089	9.266	0	myosin-1-like isoform X4
TRINITY_DN88825_c0_g2_i2	9.85522	0.00104552	0.0411168	0	0	0	0	108.542	16.642	0	---NA---
TRINITY_DN79731_c3_g1_i1	5.85476	0.00104609	0.0411168	0.029	0	0	1.099	1.142	0.263	0.098	protein glass-like
TRINITY_DN62371_c0_g1_i1	7.6663	0.00104875	0.0411491	0	0	0	1.154	2.625	0.106	0.11	degenerin mec-10-like
TRINITY_DN85960_c2_g2_i3	4.77321	0.00105077	0.0412031	0	0.605	0.35	11.095	14.098	11.53	0.249	---NA---
TRINITY_DN81485_c0_g1_i1	8.16732	0.00105535	0.0413315	0	0	0	6.591	3.159	0	0.257	---NA---
TRINITY_DN61720_c0_g1_i1	5.81907	0.0010577	0.0413978	0	0.043	0	1.85	2.179	0.215	0.222	---NA---
TRINITY_DN72448_c0_g4_i1	6.98771	0.00105966	0.041449	0	0	0	6.151	6.22	2.736	1.139	---NA---
TRINITY_DN75406_c6_g1_i4	8.57523	0.00106924	0.0417065	0	0	0	0.411	0.058	3.022	0	synaptogenesis protein syg-2-like
TRINITY_DN60606_c0_g1_i1	7.58353	0.00107129	0.0417463	0	0	0	16.83	0.453	21.889	3.16	---NA---
TRINITY_DN73814_c4_g2_i1	6.62849	0.0010721	0.0417463	0	0.112	0	7.84	9.479	0.046	0.143	---NA---
TRINITY_DN36166_c0_g1_i1	8.48711	0.00107392	0.0417463	0	0	0	1.297	0.154	7.745	0	---NA---
TRINITY_DN96378_c7_g1_i4	4.94392	0.00107452	0.0417463	0	0.169	0.029	5.323	0.978	1.799	0.203	---NA---
TRINITY_DN75340_c8_g4_i1	8.64093	0.00107497	0.0417463	0	0	0	3.22	0.034	3.643	0	---NA---
TRINITY_DN58742_c0_g1_i1	7.00786	0.00107516	0.0417463	0	0	0	1.313	1.14	0.7	0.192	---NA---
TRINITY_DN76728_c0_g1_i1	5.08559	0.00107709	0.0417954	0.036	0.168	0.063	2.575	9.561	0.046	0.96	uncharacterized protein LOC110457502
TRINITY_DN84218_c0_g2_i1	4.61231	0.00107858	0.0418019	0.031	0.073	0.036	0.832	3.558	0.5	0.208	Complement C1q tumor necrosis factor-related protein 3
TRINITY_DN82453_c1_g4_i14	5.45884	0.0010805	0.0418509	0	0	0.391	9.707	1.432	0.327	18.695	---NA---
TRINITY_DN81668_c1_g1_i6	7.12025	0.00108319	0.0419052	0	0	0	0.207	0.285	1.68	0.709	---NA---
TRINITY_DN62771_c0_g1_i1	7.48737	0.00109028	0.0421524	0	0	0	1.918	1.891	0.249	0.086	---NA---
TRINITY_DN76653_c4_g1_i1	8.03323	0.00109704	0.0423604	0	0	0	3.029	0.153	1.83	0	---NA---
TRINITY_DN59561_c0_g1_i1	7.34715	0.00109767	0.0423604	0	0	0	4.539	3.929	0.954	0.215	hypothetical protein
TRINITY_DN96191_c2_g1_i1	8.04643	0.00109932	0.0423986	0	0	0	2.581	0.243	5.187	0	---NA---
TRINITY_DN79358_c2_g2_i1	8.15819	0.0011034	0.0425297	0	0	0	0.222	0.621	0	4.628	---NA---
TRINITY_DN88881_c0_g1_i2	8.59573	0.00110572	0.0425676	0	0	0	6.857	0.121	0.785	0	---NA---
TRINITY_DN108415_c0_g1_i1	5.70452	0.00111078	0.0427365	0	0.092	0	3.325	4.058	1.059	0.31	---NA---
TRINITY_DN64567_c0_g1_i1	5.80252	0.00111856	0.0429411	0	0.065	0	3.985	1.491	0.966	0.166	proliferation-associated protein 2G4
TRINITY_DN87459_c2_g1_i3	7.89044	0.00112342	0.0430919	0	0	0	0.691	0	6.459	3.392	---NA---
TRINITY_DN83482_c0_g2_i1	4.56392	0.0011272	0.0431848	0	0.13	0.033	3.047	1.856	0.357	0.664	---NA---
TRINITY_DN84625_c0_g2_i1	8.41178	0.00112938	0.0432421	0	0	0	4.732	2.333	0	0.082	---NA---
TRINITY_DN74310_c0_g1_i1	6.91883	0.00113172	0.0433054	0	0	0	0.181	0.525	1.002	1.073	---NA---
TRINITY_DN131121_c0_g1_i1	7.46356	0.00113413	0.043371	0	0	0	3.545	1.901	0.918	0.067	short chain dehydrogenase
TRINITY_DN70590_c0_g1_i1	5.77141	0.0011363	0.043402	0.121	0	0	5.389	2.969	1.063	0.544	---NA---
TRINITY_DN2983_c0_g1_i1	8.61249	0.0011371	0.0434063	0	0	0	3.186	0.026	1.914	0	---NA---
TRINITY_DN77777_c0_g1_i1	3.29434	0.00113889	0.0434226	0.89	0.246	0.707	11.785	10.269	1.892	2.58	---NA---
TRINITY_DN92311_c4_g1_i1	7.36412	0.0011441	0.0435685	0	0	0	1.93	2.584	0.443	0.114	---NA---
TRINITY_DN71150_c0_g2_i1	9.87575	0.00115353	0.0437962	0	0	0	1.083	0	10.645	0	---NA---
TRINITY_DN58979_c0_g1_i1	6.09526	0.00115825	0.0439226	0.312	0	0	19.473	7.552	3.993	0.381	histone H2A.V
TRINITY_DN60921_c0_g1_i1	7.23558	0.00115962	0.0439484	0	0	0	4.501	3.397	0.863	0.329	---NA---
TRINITY_DN164361_c0_g1_i1	8.91339	0.00116112	0.0439788	0	0	0	4.552	0.138	28.149	0	---NA---
TRINITY_DN158969_c0_g1_i1	7.10698	0.00117148	0.0442653	0	0	0	1.511	1.971	0.376	0.276	MBL fold metallo-hydrolase
TRINITY_DN69366_c0_g1_i1	5.91064	0.00117221	0.0442667	0	0.068	0	4.406	1.493	1.454	0.058	type I glyceraldehyde-3-phosphate dehydrogenase
TRINITY_DN146361_c0_g1_i1	7.35214	0.00117337	0.0442841	0	0	0	1.935	1.393	0.837	0.048	---NA---
TRINITY_DN76373_c2_g1_i1	7.27198	0.00118053	0.0445278	0	0.016	0	1.171	2.9	0	0.038	poly [ADP-ribose] polymerase 14
TRINITY_DN80882_c2_g1_i1	9.21452	0.00118436	0.0446192	0	0	0	9.324	0.639	0.03	0	hypothetical protein AM593_05386, partial
TRINITY_DN94660_c6_g1_i13	7.9809	0.00119036	0.0447864	0	0	0	10.207	0.778	0	11.605	---NA---
TRINITY_DN56118_c0_g1_i1	7.22825	0.00119092	0.0447864	0	0	0	1.778	3.97	0.552	0.323	---NA---
TRINITY_DN90464_c0_g2_i1	3.19303	0.0011936	0.0448605	1.571	0.782	1.039	18.912	14.736	5.209	5.676	---NA---
TRINITY_DN60356_c0_g1_i1	7.96376	0.00119588	0.0449196	0	0	0	0.193	11.838	11.815	0.172	---NA---
TRINITY_DN91079_c1_g1_i3	8.64685	0.00120048	0.0450408	0	0	0	8.15	1.229	0.085	0	---NA---
TRINITY_DN67431_c0_g1_i1	7.30777	0.00120124	0.0450408	0	0	0	2.7	4.175	0.799	0.181	---NA---
TRINITY_DN82992_c2_g2_i3	4.9988	0.00120277	0.0450714	0.216	0.839	0	37.021	1.494	6.052	1.252	versican core protein-like
TRINITY_DN10419_c0_g1_i1	7.16789	0.00120639	0.0451803	0	0	0	2.398	4.122	0.967	0.295	---NA---
TRINITY_DN50311_c0_g1_i1	5.61614	0.00121185	0.0453583	0	0.091	0	3.366	3.254	1.195	0.306	---NA---
TRINITY_DN85505_c0_g5_i3	8.88364	0.00121349	0.0453928	0	0	0.04	3.702	0	39.265	0	---NA---
TRINITY_DN88355_c7_g1_i1	7.48565	0.00122137	0.0456071	0	0	0	3.196	1.579	0.601	0.056	glutamine--tRNA ligase
TRINITY_DN82609_c2_g2_i1	8.62066	0.00122177	0.0456071	0	0	0	0.076	3.781	0	12.239	---NA---
TRINITY_DN74002_c0_g2_i3	5.44781	0.00122322	0.0456143	0	1.169	1.118	6.086	130.005	10.238	0.968	microfibril-associated glycoprotein 4-like
TRINITY_DN84299_c0_g1_i12	5.05348	0.00122373	0.0456143	0.1	0	0	0.456	2.786	0.483	1.836	---NA---
TRINITY_DN133230_c0_g1_i1	5.73581	0.00122589	0.0456677	0	0.072	0	2.929	3.028	0.828	0.182	kinase domain protein
TRINITY_DN68511_c0_g1_i1	4.84719	0.00122792	0.0457167	0.055	0	0.097	5.371	0.431	0.672	0.695	protein PRQFV-amide-like
TRINITY_DN74801_c3_g8_i1	8.50841	0.00123124	0.0457863	0	0	0	5.944	0.087	0	10.69	---NA---
TRINITY_DN93976_c1_g3_i1	4.84238	0.00123339	0.0458394	0	0	0.309	0.233	4.876	4.124	5.108	---NA---
TRINITY_DN72374_c0_g1_i1	5.64994	0.00123664	0.0459334	0	0.11	0	4.172	4.35	1.174	0.368	---NA---
TRINITY_DN60452_c0_g2_i1	7.23426	0.00124113	0.0460459	0	0	0	2.33	3.135	0.517	0.227	---NA---
TRINITY_DN84417_c5_g1_i4	3.70132	0.0012444	0.0461403	0	0.193	0.505	2.562	4.463	3.593	3.459	---NA---
TRINITY_DN9910_c0_g1_i1	7.66695	0.00124515	0.0461414	0	0	0	1.12	2.511	0.206	0.036	---NA---
TRINITY_DN97095_c8_g1_i4	4.37953	0.00124872	0.0462465	0.006	0.222	0	1.128	1.808	1.683	1.709	cytoplasmic dynein 1 intermediate chain 2-like isoform X25
TRINITY_DN79814_c6_g1_i1	5.89999	0.00125051	0.0462857	0.058	0	0	3.051	1.483	0.669	0.115	peptidase M16 inactive domain protein
TRINITY_DN76390_c2_g5_i2	10.0262	0.00125977	0.0465741	0	0	0	0.379	0	7.443	0	---NA---
TRINITY_DN80960_c0_g2_i1	5.91961	0.00126652	0.0467275	0	0.553	0.718	0.396	88.04	20.721	0.538	---NA---
TRINITY_DN81645_c2_g1_i1	7.25865	0.00126687	0.0467275	0	0	0	1.165	0.245	6.209	2.488	---NA---
TRINITY_DN46780_c0_g1_i1	7.19198	0.00126915	0.0467572	0	0	0	2.661	1.882	0.81	0.138	A C2HC-type zinc-finger protein
TRINITY_DN77689_c3_g3_i1	8.79462	0.00127022	0.0467692	0	0	0	1.326	0.042	8.023	0	---NA---
TRINITY_DN76207_c0_g2_i4	5.59679	0.00127159	0.0467926	0	0.098	0.025	2.318	0.089	6.424	0.167	---NA---
TRINITY_DN134899_c0_g1_i1	7.21335	0.00127383	0.0468477	0	0	0	1.467	1.115	0.41	0.077	e3 ubiquitin-protein ligase trim37
TRINITY_DN96271_c0_g1_i3	7.82106	0.00127938	0.0470247	0	0	0	0.984	0	0.265	2.001	---NA---
TRINITY_DN87935_c0_g1_i11	7.21753	0.0012927	0.0474318	0	0	0	5.213	4.088	0.501	0.66	---NA---
TRINITY_DN82452_c1_g1_i1	3.72957	0.00129524	0.0474647	0.062	0.097	0.546	0.898	7.011	3.994	2.384	feeding circuit activating peptides-like isoform X1
TRINITY_DN73412_c0_g1_i3	7.03662	0.00130177	0.0476539	0	0	0	1.103	1.461	0.571	0.116	---NA---
TRINITY_DN85478_c1_g1_i10	7.13069	0.00130435	0.0477211	0	0	0	3.813	1.32	5.853	0.431	---NA---
TRINITY_DN60771_c0_g1_i1	7.23472	0.00130723	0.04778	0	0	0	2.681	1.422	0.639	0.119	---NA---
TRINITY_DN97277_c3_g3_i5	8.63268	0.00130747	0.04778	0	0	0	19.976	0	152.037	1.489	---NA---
TRINITY_DN82535_c0_g1_i4	6.80156	0.00131152	0.0478728	0	0.032	0	4.586	1.458	0	0.217	---NA---
TRINITY_DN94665_c0_g1_i11	5.54721	0.00131251	0.0478812	0	0	0.448	4.308	18.373	2.447	14.658	hemicentin-1-like isoform X2
TRINITY_DN80948_c0_g3_i4	7.75007	0.00131979	0.0480916	0	0	0	2.586	1.135	0	0.744	---NA---
TRINITY_DN94269_c0_g3_i1	7.48392	0.00133003	0.048409	0	0	0	1.112	2.694	0.206	0.085	---NA---
TRINITY_DN82004_c0_g1_i1	8.83207	0.00133141	0.0484315	0	0	0	5.993	0.877	0.029	0	---NA---
TRINITY_DN91841_c0_g1_i3	5.36468	0.00133545	0.048483	0	0	0.039	1.592	0.319	0.665	0.745	L-xylulose reductase
TRINITY_DN78848_c0_g1_i2	3.20737	0.00133572	0.048483	0.196	0.204	0.326	3.78	2.74	2.166	1.178	visual pigment-like receptor peropsin
TRINITY_DN96791_c4_g1_i3	3.77495	0.0013391	0.0485717	2.96	7.112	0.484	85.797	3.221	78.367	31.793	---NA---
TRINITY_DN77721_c0_g2_i1	3.53877	0.00135591	0.0491251	0.151	0.609	1.162	8.147	19.856	2.617	2.025	low-density lipoprotein receptor-related protein 1-like
TRINITY_DN72448_c0_g1_i1	7.17475	0.00136524	0.0493787	0	0	0	3.403	4.654	0.447	0.568	---NA---
TRINITY_DN49719_c0_g1_i1	7.13235	0.00137009	0.0495257	0	0	0	1.387	2.264	0.322	0.221	---NA---
TRINITY_DN81156_c3_g1_i1	4.34698	0.00137689	0.0496984	0	0.312	0.756	12.01	15.36	2.609	6.246	---NA---
TRINITY_DN72520_c0_g1_i4	3.43621	0.00137722	0.0496984	2.015	2.569	2.789	30.341	73.225	5.225	5.037	zwei Ig domain protein zig-4-like
TRINITY_DN83397_c2_g1_i1	8.8338	0.00138015	0.0497759	0	0	0	2.898	0.132	26.646	0	---NA---
TRINITY_DN88193_c0_g1_i1	9.40923	0.00138118	0.0497844	0	0	0	5.571	0	22.527	0	---NA---
TRINITY_DN14783_c0_g1_i1	5.83865	0.00138418	0.0498643	0	0.049	0	2.834	1.685	0.44	0.083	ruvB-like 2
TRINITY_DN76549_c2_g1_i7	7.04446	0.0013883	0.0499842	0	0	0.002	0.12	0.631	1.227	0.218	interferon-induced protein 44-like

## Sheet: Down-regulated
Sequence Name	log fold change	p-value	false discovery rate	wild 1	wild 2	wild 3	captive 1	captive 2	captive 3	captive 4	functional annotation
TRINITY_DN87060_c5_g1_i1	-8.29598	3.03575e-12	1.73394e-08	11.642	20.935	17.807	0.097	0.105	0	0	---NA---
TRINITY_DN43674_c0_g1_i1	-10.1799	2.10114e-11	8.33275e-08	5.964	10.698	7.07	0	0	0	0	---NA---
TRINITY_DN90316_c1_g2_i2	-7.36976	2.94836e-11	1.09899e-07	8.71	13.786	13.218	0.123	0.166	0	0.014	deoxynucleoside triphosphate triphosphohydrolase SAMHD1-like
TRINITY_DN43674_c0_g1_i3	-8.27049	3.22055e-11	1.13376e-07	4.995	5.388	3.429	0.027	0.026	0	0	---NA---
TRINITY_DN79100_c2_g3_i2	-10.0197	9.32993e-11	2.95605e-07	81.049	40.554	82.504	0	0	0	0	L-xylulose reductase
TRINITY_DN79431_c6_g1_i2	-8.26595	2.00082e-10	5.763e-07	3.104	12.262	10.542	0.051	0.05	0	0	---NA---
TRINITY_DN77737_c3_g1_i6	-6.74499	4.01592e-10	9.78757e-07	3.967	4.296	8.601	0.053	0.126	0.023	0.024	---NA---
TRINITY_DN87386_c0_g2_i3	-9.76567	1.16e-09	2.53469e-06	0.588	2.189	0.749	0	0	0	0	hypothetical protein LOTGIDRAFT_229391
TRINITY_DN89670_c1_g1_i1	-9.54588	3.18668e-09	5.76943e-06	2.426	0.843	0.988	0	0	0	0	---NA---
TRINITY_DN85351_c1_g1_i8	-9.13022	4.80934e-09	8.23659e-06	1047.85	201.523	0.965	1.346	0.657	0.915	0.266	Cysteine-rich venom protein Mr30
TRINITY_DN87022_c2_g2_i1	-10.8231	9.92936e-09	1.53462e-05	3.588	11.314	0.091	0	0	0	0	Interferon-induced protein 44-like
TRINITY_DN97366_c3_g2_i4	-9.01772	1.26353e-08	1.90633e-05	1.259	2.457	1.684	0	0	0	0	---NA---
TRINITY_DN81286_c0_g5_i1	-10.7445	1.47224e-08	2.07314e-05	1.421	8.902	0.091	0	0	0	0	---NA---
TRINITY_DN95911_c3_g1_i6	-8.19557	1.81174e-08	2.32755e-05	12.142	78.784	2.277	0.068	0.346	0	0	---NA---
TRINITY_DN79872_c0_g2_i13	-8.0337	2.40034e-08	2.7655e-05	36.581	86.41	0.724	0.399	0	0.071	0.145	---NA---
TRINITY_DN97653_c6_g5_i2	-7.27232	2.6941e-08	2.99503e-05	1.931	4.54	9.195	0.043	0.085	0	0	---NA---
TRINITY_DN65966_c0_g1_i1	-9.04449	2.91939e-08	3.11434e-05	0.385	1.536	0.711	0	0	0	0	RNA-dependent RNA polymerase
TRINITY_DN93267_c7_g2_i2	-6.87479	2.94886e-08	3.11434e-05	293.279	68.809	11.219	2.795	0.337	0.281	0.992	integrin beta-5-like
TRINITY_DN80620_c0_g1_i11	-8.65422	4.13094e-08	4.02716e-05	28.523	53.683	0.349	0.169	0	0	0.077	---NA---
TRINITY_DN77655_c0_g1_i7	-8.82047	5.27192e-08	4.98606e-05	2037.71	517.182	3.325	0.82	6.129	0.312	0.857	Tesein-1
TRINITY_DN78770_c0_g1_i8	-7.76408	5.4392e-08	5.06861e-05	9.243	1.363	1.502	0	0.034	0.031	0	---NA---
TRINITY_DN84609_c2_g1_i2	-8.68402	5.61589e-08	5.15743e-05	7.43	16.371	10.67	0	0	0	0	---NA---
TRINITY_DN2264_c0_g1_i1	-10.7679	6.78957e-08	6.14621e-05	16.778	0.072	2.88	0	0	0	0	predicted protein
TRINITY_DN92543_c0_g1_i5	-11.4744	8.94336e-08	7.7632e-05	3.035	0	7.154	0	0	0	0	calponin-2 isoform X3
TRINITY_DN86439_c2_g1_i1	-9.72169	1.02593e-07	8.6603e-05	9.653	6.794	0.274	0	0	0	0	---NA---
TRINITY_DN71079_c1_g1_i1	-10.8775	1.03868e-07	8.6603e-05	16.763	0.034	3.191	0	0	0	0	probable glycosyltransferase STELLO2
TRINITY_DN88063_c1_g1_i1	-11.0577	1.13414e-07	9.33339e-05	0	24.36	17.577	0	0	0	0	---NA---
TRINITY_DN85769_c1_g1_i3	-11.3441	1.24847e-07	0.000101372	3.502	0	8.939	0	0	0	0	---NA---
TRINITY_DN95973_c9_g1_i1	-9.51686	1.66215e-07	0.000125388	48.628	0.096	16.239	0	0.088	0	0	uncharacterized protein LOC110462542
TRINITY_DN92754_c0_g1_i2	-8.69983	3.88293e-07	0.000236586	5.895	9.981	0.03	0.046	0	0	0	cyclic AMP-responsive element-binding protein 3-like protein 3-B isoform X2
TRINITY_DN88021_c2_g2_i2	-9.05009	3.9256e-07	0.000236908	28.638	0.039	14.835	0	0.106	0	0	---NA---
TRINITY_DN76550_c1_g2_i2	-6.9386	4.03725e-07	0.000241348	867.804	5.273	311.563	7.499	4.455	0.992	0.64	---NA---
TRINITY_DN73156_c0_g1_i1	-3.85587	4.36701e-07	0.000256517	179.44	100.877	195.943	6.303	11.038	11.285	20.781	---NA---
TRINITY_DN81338_c10_g1_i4	-8.60775	4.50401e-07	0.000257076	1.485	8.943	1.999	0	0	0	0	---NA---
TRINITY_DN86542_c0_g4_i1	-7.39733	4.5122e-07	0.000257076	3.926	6.412	0.065	0.049	0.016	0.015	0	Retrovirus-related Pol polyprotein from transposon
TRINITY_DN79377_c1_g1_i1	-9.88546	4.90683e-07	0.000264568	3.155	0.019	2.536	0	0	0	0	---NA---
TRINITY_DN95678_c0_g2_i1	-6.71501	4.92671e-07	0.000264568	1.354	1.315	1.52	0	0.048	0	0	transient receptor potential cation channel subfamily M member 2-like isoform X2
TRINITY_DN95330_c1_g2_i2	-6.9824	5.50897e-07	0.000283811	24.14	22.533	0.18	0.228	0.115	0	0.18	---NA---
TRINITY_DN96472_c1_g3_i2	-7.14678	6.32096e-07	0.000308596	6.315	2.054	4.603	0	0	0.092	0	---NA---
TRINITY_DN93700_c1_g1_i2	-7.42637	6.33097e-07	0.000308596	34.742	11.972	0.036	0.156	0.066	0.139	0.021	---NA---
TRINITY_DN74613_c4_g2_i2	-9.18555	6.43594e-07	0.000311318	3.673	4.356	0.128	0	0	0	0	---NA---
TRINITY_DN75474_c0_g1_i6	-10.0232	7.68694e-07	0.000350669	2.283	0	19.362	0	0.021	0	0	probable glycosyltransferase STELLO2
TRINITY_DN74900_c0_g1_i1	-8.84775	8.94272e-07	0.000391854	18.809	0	12.468	0.059	0.029	0	0	---NA---
TRINITY_DN94310_c0_g1_i1	-8.13489	1.11807e-06	0.00044841	0	7.044	5.041	0.028	0.014	0.012	0	---NA---
TRINITY_DN93285_c1_g4_i1	-5.89355	1.16656e-06	0.000459139	1.265	6.038	3.017	0.04	0.176	0.018	0	TATA element modulatory factor-like
TRINITY_DN78691_c4_g3_i2	-7.78176	1.1949e-06	0.000464523	78.594	0.406	73.016	0.183	0.736	0	0	---NA---
TRINITY_DN80575_c1_g1_i14	-10.2406	1.37252e-06	0.000520795	0	4.527	17.647	0	0	0	0	---NA---
TRINITY_DN75668_c2_g1_i6	-10.0632	1.42834e-06	0.00053556	0	22.721	50.227	0	0	0	0	---NA---
TRINITY_DN93456_c2_g1_i6	-8.97947	1.50223e-06	0.00055344	0.336	11.409	2.168	0	0	0	0	---NA---
TRINITY_DN95123_c3_g3_i1	-7.75486	1.54885e-06	0.000567318	1.722	1.073	13.161	0	0	0.068	0	---NA---
TRINITY_DN58604_c0_g1_i2	-9.04228	1.66647e-06	0.000596605	0	12.099	5.592	0	0	0.029	0	---NA---
TRINITY_DN86176_c0_g1_i1	-7.08242	1.69558e-06	0.000599392	2.802	0.889	4.922	0	0.066	0	0	tripartite motif-containing protein 2-like
TRINITY_DN85690_c8_g4_i1	-10.0545	1.76729e-06	0.000614899	2.915	0	4.108	0	0	0	0	---NA---
TRINITY_DN93990_c0_g1_i4	-4.58166	1.91175e-06	0.000630949	177.747	39.335	89.707	6.379	1.806	8.171	1.361	caveolin-1-like
TRINITY_DN78222_c2_g1_i3	-5.74385	1.98277e-06	0.000644416	1014.82	75.212	58.168	15.618	8.037	0.65	7.102	cathepsin L1-like
TRINITY_DN83001_c2_g1_i1	-9.43004	2.01126e-06	0.000650241	13.847	0.131	2.008	0	0	0	0	---NA---
TRINITY_DN90054_c2_g1_i8	-5.24097	2.07364e-06	0.000660305	441.447	34.446	93.63	13.849	0.967	2.126	5.549	ependymin-related protein 1-like
TRINITY_DN82515_c10_g1_i1	-9.06801	2.20784e-06	0.000685806	3.393	0	10.553	0	0.032	0	0	---NA---
TRINITY_DN83205_c3_g1_i1	-4.08159	2.26947e-06	0.000698103	20.399	12.505	22.198	0.874	2.667	0.43	0.786	---NA---
TRINITY_DN94624_c2_g1_i8	-7.92398	2.32315e-06	0.000711163	0	3.299	3.672	0.013	0.012	0.011	0	carcinoembryonic antigen-related cell adhesion molecule 5-like
TRINITY_DN55039_c0_g1_i2	-7.79069	2.51943e-06	0.000753061	8.198	0.044	6.686	0.041	0.041	0	0	---NA---
TRINITY_DN81905_c0_g1_i3	-5.15615	2.5598e-06	0.000761533	666.855	46.978	130.019	20.667	3.541	2.921	5.282	---NA---
TRINITY_DN75147_c1_g2_i1	-6.62363	2.66675e-06	0.000779576	6.17	7.257	0.118	0.042	0.123	0.019	0	tumor necrosis factor ligand superfamily member 10-like
TRINITY_DN94912_c3_g2_i2	-9.68874	2.74413e-06	0.000794005	0	2.202	2.813	0	0	0	0	---NA---
TRINITY_DN94115_c2_g1_i6	-9.92046	2.8314e-06	0.000804563	3.612	0	9.187	0	0	0	0	GTPase SLIP-GC
TRINITY_DN92770_c0_g1_i2	-7.47189	2.97683e-06	0.000829457	48.083	195.581	2.679	0.046	1.728	0.047	0.025	---NA---
TRINITY_DN92631_c4_g3_i1	-7.32833	3.02373e-06	0.000829457	22.133	101.038	1.408	0	0.332	0	0.581	---NA---
TRINITY_DN84174_c3_g3_i9	-9.80195	3.24804e-06	0.00087307	7.634	10.299	0	0	0	0	0	---NA---
TRINITY_DN81357_c2_g1_i1	-7.49733	3.55953e-06	0.000909504	2.365	13.713	0.087	0.037	0.07	0	0	---NA---
TRINITY_DN96227_c1_g1_i7	-9.73256	3.6019e-06	0.000912965	0	16.251	4.251	0	0	0	0	predicted protein
TRINITY_DN94978_c4_g1_i1	-8.32202	3.98479e-06	0.000985379	10.598	0	13.817	0	0.077	0.019	0	baculoviral IAP repeat-containing protein 7
TRINITY_DN88879_c6_g1_i1	-6.2277	4.50712e-06	0.00106249	3.931	7.152	14.865	0	0.209	0	0.185	---NA---
TRINITY_DN92567_c1_g3_i4	-5.83582	4.51037e-06	0.00106249	1.86	4.119	2.009	0.116	0.059	0	0	---NA---
TRINITY_DN83763_c2_g2_i4	-9.60438	4.98289e-06	0.00114969	1.714	0	3.348	0	0	0	0	mitochondrial carrier homolog 2-like
TRINITY_DN87509_c0_g1_i9	-8.03277	5.11408e-06	0.00116109	14.367	3.535	0.111	0	0.067	0	0	---NA---
TRINITY_DN93147_c5_g1_i2	-3.80473	5.33057e-06	0.00118809	1911.11	2057.75	1492.28	53.173	144.211	47.509	317.183	---NA---
TRINITY_DN87406_c3_g2_i3	-8.47444	5.4669e-06	0.00120704	17.18	0.593	17.488	0	0	0	0	---NA---
TRINITY_DN58604_c0_g1_i1	-8.34279	6.06812e-06	0.00130829	0	53.282	7.896	0	0.185	0	0.058	---NA---
TRINITY_DN75830_c1_g1_i3	-6.2014	6.08513e-06	0.00130829	86.464	1277.55	18.76	2.741	19.097	2.429	0.866	---NA---
TRINITY_DN74908_c0_g2_i6	-7.77001	6.13726e-06	0.00130943	0.145	229.068	24.179	0.353	1.099	0.014	0.114	uncharacterized protein LOC110462542
TRINITY_DN91558_c2_g5_i1	-9.81066	6.80357e-06	0.00141052	0	1.57	15.597	0	0	0	0	---NA---
TRINITY_DN85755_c2_g2_i1	-4.23037	7.21699e-06	0.00147048	6.822	5.889	20.628	0.284	0.125	1.22	1.079	solute carrier family 26 member 10-like isoform X1
TRINITY_DN86240_c4_g3_i8	-6.00841	7.57257e-06	0.00150897	1.699	1.78	9.294	0	0	0.159	0.099	---NA---
TRINITY_DN41513_c0_g1_i1	-8.10013	7.7705e-06	0.00153393	0.373	1.35	2.515	0	0	0	0	---NA---
TRINITY_DN75668_c2_g1_i8	-8.32847	8.06685e-06	0.00157284	0	6.318	12.426	0	0.076	0	0	---NA---
TRINITY_DN72088_c0_g1_i1	-8.89144	8.10605e-06	0.00157563	848.081	0.527	1.076	0.683	1.685	0.174	0.045	---NA---
TRINITY_DN75839_c1_g1_i1	-6.01221	8.56716e-06	0.00163517	0.689	21.294	17.154	0.198	0.343	0	0.356	---NA---
TRINITY_DN95382_c2_g1_i6	-4.8442	8.60364e-06	0.0016372	3.763	4.762	6.364	0.095	0.381	0.17	0.089	---NA---
TRINITY_DN81087_c5_g1_i2	-7.89185	8.70496e-06	0.00165152	1.813	0.815	2.166	0	0	0	0	---NA---
TRINITY_DN81286_c0_g5_i5	-7.03994	8.89138e-06	0.00167685	2.452	16.207	0.134	0.023	0.168	0	0	---NA---
TRINITY_DN97272_c6_g4_i3	-6.41664	9.01624e-06	0.00168535	23.766	810.888	9.865	1.347	10.151	1.046	0.535	---NA---
TRINITY_DN82852_c0_g1_i1	-9.58124	9.50889e-06	0.00176492	12.748	0	2.146	0	0	0	0	---NA---
TRINITY_DN76371_c3_g3_i5	-5.88266	9.53586e-06	0.00176492	3.479	9.073	0.633	0	0.17	0.115	0	uncharacterized protein LOC110282442
TRINITY_DN90055_c5_g2_i1	-8.44232	9.55333e-06	0.00176492	4.786	0	1.811	0.019	0	0	0	---NA---
TRINITY_DN78147_c2_g1_i1	-6.7017	9.68374e-06	0.00177864	0	11.613	4.876	0.017	0.118	0.031	0.048	---NA---
TRINITY_DN79924_c0_g5_i2	-8.54817	9.82015e-06	0.00179329	1.837	0.446	775.663	0.069	2.316	0.245	0.44	---NA---
TRINITY_DN94596_c2_g1_i1	-7.17335	1.02024e-05	0.00184186	2.912	3.587	0.045	0	0.055	0	0	---NA---
TRINITY_DN88542_c1_g4_i1	-4.81428	1.04804e-05	0.00188668	10.072	4.487	12.149	0.112	0.224	0.199	0.811	---NA---
TRINITY_DN93577_c6_g1_i1	-6.6802	1.20542e-05	0.00207499	0.608	1.698	2.209	0	0.043	0	0	---NA---
TRINITY_DN87584_c3_g3_i1	-4.24427	1.37447e-05	0.00228001	295.611	667.068	69.73	14.866	43.192	3.589	13.37	---NA---
TRINITY_DN93364_c3_g2_i2	-9.26731	1.40276e-05	0.00230281	0.482	0	1.988	0	0	0	0	sodium-dependent glucose transporter 1A-like
TRINITY_DN74586_c0_g1_i2	-5.12398	1.41613e-05	0.00231876	2.592	2.013	6.918	0.278	0.117	0.071	0	---NA---
TRINITY_DN96594_c1_g1_i1	-9.00931	1.43507e-05	0.00233291	2.988	0	2.855	0	0	0	0	---NA---
TRINITY_DN67239_c0_g2_i1	-5.02592	1.43582e-05	0.00233291	1.888	2.168	2.517	0.047	0.138	0.083	0	---NA---
TRINITY_DN84304_c0_g2_i1	-6.47375	1.48904e-05	0.00237075	0.031	3.462	2.64	0.022	0.044	0.02	0	PREDICTED: uncharacterized protein LOC105337641
TRINITY_DN159219_c0_g1_i1	-8.97891	1.54387e-05	0.00243359	2.428	0	3.502	0	0	0	0	---NA---
TRINITY_DN96586_c0_g2_i1	-5.9352	1.56894e-05	0.00245478	6.046	11.271	0.236	0.021	0.328	0.019	0.019	---NA---
TRINITY_DN93267_c7_g2_i1	-5.94189	1.60437e-05	0.00248568	209.582	1.385	21.469	2.213	2.302	0.685	0.138	integrin beta-5-like
TRINITY_DN82993_c0_g3_i1	-3.90787	1.66032e-05	0.00256609	894.668	1810.46	251.777	59.19	117.384	12.598	85.203	---NA---
TRINITY_DN78897_c10_g2_i1	-5.49719	1.70446e-05	0.00260885	574.45	31.7	57.923	0.463	0.862	5.543	16.632	---NA---
TRINITY_DN96456_c1_g2_i3	-8.99743	1.76315e-05	0.0026857	0	3.576	0.699	0	0	0	0	---NA---
TRINITY_DN83001_c2_g2_i1	-7.42817	1.79572e-05	0.00270771	6.62	0	16.91	0	0.159	0.018	0.019	---NA---
TRINITY_DN83258_c0_g1_i1	-4.54427	1.80042e-05	0.00270771	4.903	11.837	7.535	0.466	0.865	0.092	0.024	---NA---
TRINITY_DN96162_c0_g1_i3	-8.72488	1.83765e-05	0.00274637	0	1.555	0.798	0.001	0.001	0	0.001	---NA---
TRINITY_DN67832_c0_g1_i1	-9.23415	1.95838e-05	0.0028927	0.427	0	2.835	0	0	0	0	---NA---
TRINITY_DN74785_c1_g5_i3	-9.03785	1.96388e-05	0.00289407	10.142	0	2.872	0	0	0	0	---NA---
TRINITY_DN83686_c2_g1_i1	-8.83341	2.03515e-05	0.00298521	3.912	3.223	0	0	0	0	0	---NA---
TRINITY_DN97030_c2_g1_i17	-6.29412	2.04516e-05	0.00299297	1.878	21.266	0.549	0.145	0.256	0	0	---NA---
TRINITY_DN91435_c1_g3_i4	-7.98359	2.05665e-05	0.00300219	0.119	1.441	0.44	0	0	0.009	0	---NA---
TRINITY_DN83547_c0_g4_i1	-7.87331	2.06094e-05	0.00300219	3.114	1.048	0.514	0	0	0	0	---NA---
TRINITY_DN81647_c3_g1_i1	-5.81269	2.10386e-05	0.00305769	0.832	5.791	0.129	0.032	0.044	0.056	0.042	---NA---
TRINITY_DN131227_c0_g1_i1	-6.44757	2.20961e-05	0.00317497	1.074	1.235	0.629	0	0	0.03	0	---NA---
TRINITY_DN70301_c0_g1_i1	-5.06855	2.23413e-05	0.00320295	13.183	2.151	2.301	0.435	0.25	0.032	0.033	legumain
TRINITY_DN89252_c0_g1_i3	-4.54377	2.28955e-05	0.00326027	280.925	9.437	20.629	6.027	7.298	2.12	4.584	acidic mammalian chitinase isoform X2
TRINITY_DN79377_c1_g3_i1	-8.71737	2.42959e-05	0.00338365	2.597	0	1.827	0	0	0	0	predicted protein
TRINITY_DN81194_c2_g1_i1	-6.79242	2.49067e-05	0.0034323	9.609	0	12.988	0	0.134	0.121	0.031	---NA---
TRINITY_DN90271_c0_g4_i2	-3.24188	2.78217e-05	0.00372722	49.166	38.698	51.746	4.946	7.086	1.922	7.742	---NA---
TRINITY_DN93887_c0_g2_i2	-8.89717	2.90331e-05	0.00384767	5.5	1.393	0	0	0	0	0	hypothetical protein XENTR_v90027451mg
TRINITY_DN79684_c3_g1_i1	-3.25566	2.94171e-05	0.00387541	35.441	12.941	18.537	2.634	1.686	3.839	2.135	---NA---
TRINITY_DN74908_c0_g2_i5	-9.07219	2.96579e-05	0.00389902	0	151.275	22.09	0	0.427	0	0	uncharacterized protein LOC110462542
TRINITY_DN97770_c3_g1_i1	-9.28802	3.01182e-05	0.00394318	0.055	557.804	5.746	0.158	1.009	0	0	---NA---
TRINITY_DN83164_c3_g4_i2	-8.47086	3.05326e-05	0.00397281	0	6.121	7.613	0	0	0	0	---NA---
TRINITY_DN78856_c7_g1_i1	-6.01328	3.11055e-05	0.00402258	0.054	7.007	2.438	0.039	0.077	0.035	0.036	---NA---
TRINITY_DN96615_c3_g2_i3	-8.18072	3.22674e-05	0.00408712	0	89.63	1.225	0.106	0.271	0.018	0.009	ATP-binding cassette sub-family G member 2
TRINITY_DN90026_c1_g2_i1	-8.16675	3.25554e-05	0.00409763	0.08	2.338	3.305	0	0	0	0	---NA---
TRINITY_DN75615_c4_g1_i1	-7.13042	3.36212e-05	0.00415476	2.468	3.692	0.034	0	0.042	0	0	gag-pol fusion protein
TRINITY_DN77808_c2_g3_i1	-5.55726	3.41054e-05	0.00418829	1.161	2.196	0.997	0	0.118	0	0	death-associated inhibitor of apoptosis 2-like
TRINITY_DN82333_c1_g2_i1	-6.62651	3.50703e-05	0.00428189	0.379	3.63	1.598	0.054	0	0	0	---NA---
TRINITY_DN91832_c7_g1_i3	-5.3622	3.54333e-05	0.00428804	2.473	2.635	8.493	0	0.381	0	0.088	---NA---
TRINITY_DN77900_c3_g1_i11	-5.22082	3.54591e-05	0.00428804	0.46	1.829	2.438	0	0.058	0	0.111	ornithine decarboxylase
TRINITY_DN85348_c0_g1_i1	-6.70614	3.5749e-05	0.0043088	0	4.896	2.791	0.019	0.057	0	0.018	---NA---
TRINITY_DN83506_c7_g1_i1	-8.51365	3.57946e-05	0.0043088	2.275	0	2.635	0	0	0	0	Retrovirus-related Pol polyprotein from transposon 17.6
TRINITY_DN89090_c0_g2_i3	-7.29136	3.75814e-05	0.00448478	0	55.866	11.429	0.251	0.241	0	0	---NA---
TRINITY_DN83702_c3_g3_i1	-7.79466	3.78016e-05	0.004486	0	54.839	0.582	0.068	0.217	0.02	0.021	Erythronolide synthase, modules 3 and 4
TRINITY_DN85351_c1_g1_i2	-6.00972	3.85121e-05	0.00456149	14.394	16.262	0.067	0.166	0.353	0	0.148	---NA---
TRINITY_DN79939_c1_g1_i2	-6.28167	4.00551e-05	0.00466576	8.319	0.09	10.2	0	0.082	0.261	0	GTPase SLIP-GC
TRINITY_DN94641_c8_g4_i1	-7.17285	4.13203e-05	0.00479017	16.29	0	12.039	0.119	0.117	0	0	---NA---
TRINITY_DN93662_c9_g1_i2	-7.49406	4.37729e-05	0.00498877	0	2.331	4.293	0	0.047	0	0	---NA---
TRINITY_DN88298_c0_g1_i6	-8.64215	4.52954e-05	0.00512541	0	74.102	0.871	0	0.211	0.024	0	---NA---
TRINITY_DN79165_c1_g2_i5	-4.83039	4.61153e-05	0.00517201	66.591	12.954	55.967	1.438	3.762	0	1.311	---NA---
TRINITY_DN82280_c0_g2_i1	-7.06213	4.81729e-05	0.00529042	0	4.62	42.446	0.153	0.153	0	0.137	CEGP1 protein
TRINITY_DN97126_c1_g1_i1	-5.70687	4.83806e-05	0.00529071	46.574	54.335	0.885	1.021	0.525	0.461	0.457	---NA---
TRINITY_DN75407_c0_g1_i1	-3.11047	4.86748e-05	0.0052928	2951.17	2438.12	1453.71	373.566	358.497	88.071	295.422	---NA---
TRINITY_DN81779_c1_g1_i2	-6.04694	4.87929e-05	0.00529428	0.043	2.804	1.502	0.033	0.058	0	0	---NA---
TRINITY_DN78556_c4_g1_i7	-4.44308	5.06566e-05	0.0054314	0.77	2.091	2.631	0.097	0.19	0.043	0.022	baculoviral IAP repeat-containing protein 3-like
TRINITY_DN91177_c0_g1_i4	-5.47851	5.24004e-05	0.0055619	1.315	1.17	2.596	0	0.14	0	0	---NA---
TRINITY_DN83508_c0_g1_i2	-3.5154	5.40753e-05	0.00568257	10.551	14.456	27.389	0.72	3.845	1.189	0.884	---NA---
TRINITY_DN96690_c1_g1_i4	-3.55535	5.44001e-05	0.0056978	393.396	49.298	622.517	39.844	16.233	45.492	32.303	big defensin 1
TRINITY_DN96212_c1_g1_i3	-6.74612	5.55002e-05	0.00576538	0.099	0.535	4.955	0	0	0.064	0	mucolipin-3-like isoform X4
TRINITY_DN77594_c0_g4_i7	-8.35398	5.82618e-05	0.00597468	0	5.321	1.621	0	0	0	0	---NA---
TRINITY_DN85077_c8_g1_i1	-7.01243	5.94648e-05	0.00608741	10.451	0	10.521	0.1	0	0	0.092	---NA---
TRINITY_DN92968_c2_g1_i4	-5.05367	5.96606e-05	0.00609761	70.016	12.382	5.058	0.414	2.688	0.182	0.366	---NA---
TRINITY_DN78581_c0_g3_i6	-6.41928	6.19566e-05	0.00627157	1.885	11.927	0.107	0.016	0.194	0	0	---NA---
TRINITY_DN88768_c0_g1_i4	-8.10973	6.20559e-05	0.00627161	3.328	5.37	0.072	0	0	0	0	---NA---
TRINITY_DN72446_c0_g1_i1	-6.52785	6.22313e-05	0.00627932	97.778	8.67	3.359	0	0.123	0	1.76	---NA---
TRINITY_DN93312_c2_g1_i1	-6.21274	6.32433e-05	0.00634104	7.496	15.794	0.225	0	0.134	0	0.242	---NA---
TRINITY_DN70152_c0_g1_i1	-6.19606	6.35251e-05	0.00635924	0.575	1.422	0.828	0	0.037	0	0	---NA---
TRINITY_DN78249_c0_g1_i2	-7.3971	6.5194e-05	0.00646645	5.13	0	6.059	0	0	0	0.076	---NA---
TRINITY_DN76791_c1_g1_i6	-8.44096	6.9471e-05	0.00680397	0.444	0	2.075	0	0	0	0	Retrovirus-related Pol polyprotein from transposon 412
TRINITY_DN84746_c0_g1_i3	-4.19677	7.05316e-05	0.00683636	19.809	2.423	1.253	0.674	0.635	0.35	0.207	orexin receptor type 2-like
TRINITY_DN80396_c0_g1_i8	-6.37594	7.05586e-05	0.00683636	0.454	47.565	0.746	0.077	0.632	0.046	0	---NA---
TRINITY_DN94829_c8_g3_i1	-4.90647	7.06648e-05	0.00683636	0.066	6.765	3.924	0.119	0.164	0.042	0.176	---NA---
TRINITY_DN83215_c2_g2_i1	-3.63408	7.10296e-05	0.0068564	33.188	10.093	88.196	2.867	1.486	7.253	4.033	---NA---
TRINITY_DN89528_c1_g1_i10	-4.41961	7.17816e-05	0.00690225	0.107	11.296	4.832	0.278	0.219	0.425	0.129	von Willebrand factor D and EGF domain-containing protein-like
TRINITY_DN89215_c1_g2_i7	-4.76561	7.70463e-05	0.00733219	102.261	47.513	37.95	1.495	0.783	6.851	0	microsomal glutathione S-transferase 3-like
TRINITY_DN90455_c1_g1_i1	-7.08663	7.72926e-05	0.00733219	0	9.063	6.784	0	0.133	0	0	---NA---
TRINITY_DN85246_c1_g1_i8	-6.23055	7.91368e-05	0.00745121	2.203	0.043	2.488	0.039	0.038	0	0	trichohyalin-like
TRINITY_DN86993_c1_g1_i3	-3.27213	7.99146e-05	0.00749105	1336.26	263.32	300.227	99.378	33.161	82.629	72.526	---NA---
TRINITY_DN77016_c5_g2_i2	-4.39395	8.04884e-05	0.00753369	258.662	24.347	10.159	7.261	9.708	1.862	1.421	---NA---
TRINITY_DN79373_c2_g1_i2	-7.10665	8.12788e-05	0.0075519	0	7.733	10.781	0	0.13	0	0	---NA---
TRINITY_DN79330_c1_g1_i1	-3.45263	8.18383e-05	0.00758258	160.881	44.669	288.723	16.252	5.488	28.918	13.845	caveolin-1-like
TRINITY_DN69373_c0_g1_i3	-6.49308	8.18484e-05	0.00758258	8.814	2.035	0.042	0.102	0.05	0	0	myosin-1-like isoform X4
TRINITY_DN90111_c3_g1_i2	-4.09212	8.24701e-05	0.00762902	4.109	2.446	1.923	0.361	0.166	0.097	0.068	---NA---
TRINITY_DN82646_c3_g3_i1	-3.64225	8.26103e-05	0.00763085	4046	6247.64	4711.4	160.579	458.473	48.45	1080.76	---NA---
TRINITY_DN75406_c5_g1_i1	-8.23647	8.51102e-05	0.00779361	0	2.153	1.869	0	0	0	0	---NA---
TRINITY_DN71581_c0_g1_i2	-3.50142	8.67998e-05	0.00792542	17.929	18.64	72.81	3.817	3.472	3.067	3.411	---NA---
TRINITY_DN15475_c0_g1_i1	-5.68265	8.73444e-05	0.00795223	31.675	26.587	0.647	0.403	0.382	0	0.667	---NA---
TRINITY_DN77647_c1_g4_i3	-2.85555	8.85213e-05	0.00800731	21.489	38.872	20.729	2.994	4.769	3.084	5.328	PREDICTED: uncharacterized protein LOC105318523
TRINITY_DN96511_c6_g1_i1	-7.38783	8.96248e-05	0.0080786	2.129	0	8.259	0	0.063	0	0	---NA---
TRINITY_DN88014_c0_g3_i2	-3.72631	9.07416e-05	0.00814451	814.258	71.431	417.597	76.854	11.165	33.917	17.32	---NA---
TRINITY_DN72975_c0_g2_i1	-4.25056	9.13548e-05	0.00817873	12.434	11.441	1.821	0.099	0.977	0.661	0.136	ependymin-related protein 1-like
TRINITY_DN90307_c4_g1_i6	-6.2577	9.19947e-05	0.00822204	1.497	5.302	6.12	0	0	0	0.085	fukutin-related protein-like
TRINITY_DN90555_c3_g1_i3	-6.53102	9.22412e-05	0.00823247	0	7.704	2.922	0.047	0	0	0.108	---NA---
TRINITY_DN83598_c0_g1_i3	-5.21268	9.27586e-05	0.00824449	3.096	0.203	4.457	0.077	0	0.174	0.051	---NA---
TRINITY_DN94912_c3_g2_i3	-5.82742	9.32968e-05	0.00826271	0	4.131	6.43	0.081	0.14	0.018	0.019	---NA---
TRINITY_DN96807_c3_g1_i1	-4.66031	9.33624e-05	0.00826271	8.73	4.108	3.952	0.159	0	0.036	0.716	---NA---
TRINITY_DN72989_c0_g1_i4	-7.14673	9.39858e-05	0.00829081	0	9.566	34.347	0.381	0	0	0	hypothetical protein
TRINITY_DN89456_c3_g1_i7	-7.61366	9.40359e-05	0.00829081	12.204	4.729	0.759	0	0	0	0	---NA---
TRINITY_DN76200_c0_g1_i2	-3.57581	9.90618e-05	0.00864061	7.206	9.709	3.139	0.392	0.435	0.445	1.173	ragulator complex protein LAMTOR3 homolog
TRINITY_DN89808_c1_g8_i1	-6.55611	9.94051e-05	0.00864061	0	6.036	4.03	0.061	0.061	0	0	---NA---
TRINITY_DN95183_c0_g1_i1	-5.97331	0.000101252	0.00875314	0	14.856	10.575	0.084	0.183	0.286	0	---NA---
TRINITY_DN70547_c0_g1_i1	-5.28604	0.00010591	0.00902039	3.105	0.208	2.887	0.077	0	0.137	0	hypothetical protein
TRINITY_DN79939_c0_g1_i1	-7.16976	0.000107103	0.00909756	2.326	0	6.786	0	0.077	0	0	Nuclear GTPase SLIP-GC
TRINITY_DN96615_c3_g2_i12	-8.29901	0.000110969	0.00937572	0	123.533	1.46	0.191	0.325	0	0	---NA---
TRINITY_DN73991_c3_g1_i2	-5.61306	0.00011215	0.00945029	1.359	0.467	1.737	0.044	0.044	0	0	---NA---
TRINITY_DN67430_c0_g1_i1	-7.73288	0.000113075	0.00950552	2.106	5.545	0.179	0	0	0	0	hypothetical protein LOTGIDRAFT_143124
TRINITY_DN85292_c2_g6_i10	-6.2653	0.000114706	0.00957366	0	3.246	15.051	0.065	0.234	0.039	0	---NA---
TRINITY_DN93662_c9_g1_i5	-6.95269	0.000117935	0.00978166	0	2.044	2.689	0	0	0.034	0	---NA---
TRINITY_DN90157_c1_g1_i1	-5.35022	0.000119703	0.00988943	7.248	8.415	0.067	0.094	0.321	0.087	0	---NA---
TRINITY_DN73742_c3_g1_i2	-6.55502	0.000120187	0.00991649	1.612	2.189	0.101	0	0	0	0.038	Mediator of RNA polymerase II transcription subunit 25
TRINITY_DN67772_c0_g1_i2	-3.46959	0.000121501	0.00998593	33.668	13.623	6.104	2.781	2.453	1.223	0.442	desert hedgehog protein B-like
TRINITY_DN83776_c0_g1_i2	-4.31062	0.000122088	0.0100082	100.773	5.473	407.876	12.777	14.557	5.195	4.014	---NA---
TRINITY_DN90048_c0_g1_i2	-3.7667	0.000122978	0.0100117	759.16	78.205	93.888	46.318	33.824	9.487	10.001	low-density lipoprotein receptor-related protein 12-like
TRINITY_DN93662_c9_g1_i1	-8.14102	0.000124736	0.0100968	0	4.464	6.956	0	0	0	0	---NA---
TRINITY_DN94281_c7_g1_i3	-3.76313	0.000124922	0.0100968	8.652	7.552	8.189	0.098	1.054	0.263	1.223	---NA---
TRINITY_DN88014_c0_g1_i3	-4.05302	0.000126368	0.0101877	1901.42	74.108	540.839	130.64	52.067	22.738	14.842	---NA---
TRINITY_DN96743_c4_g1_i1	-3.00628	0.000129595	0.0103818	77.232	29.046	30.531	8.104	4.131	8.021	4.225	---NA---
TRINITY_DN75007_c0_g1_i2	-3.86943	0.000130468	0.0104386	5.549	1.904	8.628	0.347	0.07	0.821	0.398	intracellular protein transport protein USO1 isoform X16
TRINITY_DN87874_c0_g4_i1	-6.67201	0.000130835	0.0104416	5.231	3.245	0	0	0.088	0.02	0	---NA---
TRINITY_DN85861_c4_g1_i1	-3.21114	0.000144892	0.0111832	12.327	2.994	12.897	0.488	1.091	1.818	1.169	protein PML-like
TRINITY_DN74273_c0_g1_i5	-6.39481	0.000145471	0.0112005	0	4.741	10.189	0.092	0.154	0	0	---NA---
TRINITY_DN71234_c0_g1_i1	-8.10509	0.000145755	0.0112088	0	2.305	0.921	0	0	0	0	---NA---
TRINITY_DN69994_c0_g1_i2	-7.87472	0.000150415	0.0114697	4.058	1.181	0.053	0	0	0	0	---NA---
TRINITY_DN74527_c0_g1_i1	-8.16673	0.000151128	0.0115016	20.856	0	24.525	0	0	0	0	ATP-dependent DNA helicase Q-like SIM
TRINITY_DN73553_c0_g1_i2	-6.94387	0.000151886	0.0115264	10.836	0	6.57	0	0.14	0	0	---NA---
TRINITY_DN83905_c5_g1_i1	-6.88354	0.000152198	0.0115336	3.215	2.759	0	0	0.058	0	0	---NA---
TRINITY_DN90173_c0_g2_i1	-6.60402	0.000153408	0.0115726	0	19.696	3.213	0.076	0.224	0	0	---NA---
TRINITY_DN81481_c5_g1_i2	-7.13139	0.000155849	0.0116773	9.251	2.01	0	0	0.094	0	0	interferon-induced protein 44-like
TRINITY_DN77427_c0_g1_i2	-4.857	0.000156203	0.0116773	14.471	17.931	0.585	0.921	0.264	0	0.325	uncharacterized protein LOC110441095
TRINITY_DN88940_c4_g7_i1	-6.35842	0.00015627	0.0116773	0	12.74	8.621	0	0.217	0	0.109	---NA---
TRINITY_DN93261_c0_g1_i9	-3.60272	0.000163254	0.012043	1801.48	152.69	450.71	106.127	126.636	30.86	24.906	lysozyme
TRINITY_DN76986_c2_g2_i1	-4.04295	0.000163517	0.0120484	1.746	1.216	0.728	0.066	0.033	0.118	0.092	---NA---
TRINITY_DN75089_c0_g1_i1	-6.81314	0.000164616	0.0121012	1.492	0	1.586	0	0.033	0	0	Retrovirus-related Pol polyprotein from transposon 17.6
TRINITY_DN86143_c5_g3_i1	-5.90031	0.000168183	0.0122638	1.282	1.339	1.34	0.065	0	0	0	---NA---
TRINITY_DN77697_c1_g4_i1	-4.77664	0.000169189	0.0123151	2.794	12.066	8.645	0.304	0	0	0.925	---NA---
TRINITY_DN81806_c0_g4_i1	-2.99584	0.00017053	0.012378	41.693	29.293	33.845	3.951	2.286	7.226	5.271	L-xylulose reductase
TRINITY_DN96151_c3_g2_i9	-6.00965	0.000171324	0.012396	0.108	3.486	0.42	0	0.075	0	0	---NA---
TRINITY_DN71264_c0_g1_i1	-6.68369	0.000171365	0.012396	4.705	0.074	2.192	0	0.068	0	0	---NA---
TRINITY_DN85861_c4_g2_i1	-6.70894	0.000175172	0.0125567	6.507	0.098	2.64	0	0	0.08	0	---NA---
TRINITY_DN86962_c0_g1_i17	-8.10844	0.000175889	0.0125796	1.328	0	1.846	0	0	0	0	neuroendocrine convertase 2
TRINITY_DN97718_c5_g2_i1	-6.28961	0.00017693	0.0126183	2.665	7.4	0.06	0	0.144	0	0	---NA---
TRINITY_DN95269_c6_g1_i5	-3.85327	0.000177027	0.0126183	14.344	1.711	5.216	0.16	0.912	0.256	0.884	putative serine/threonine-protein kinase nek2
TRINITY_DN93049_c0_g2_i2	-7.96946	0.000182717	0.012901	0	0.543	0.678	0	0	0	0	---NA---
TRINITY_DN79685_c1_g6_i1	-6.25119	0.000183102	0.0129061	4.312	0	14.439	0.044	0.262	0.039	0	---NA---
TRINITY_DN89287_c1_g1_i7	-4.6442	0.000187345	0.0131613	4.605	5.581	8.26	0.092	0.923	0.041	0	uncharacterized protein LOC110455147
TRINITY_DN87935_c0_g3_i4	-3.19163	0.000187852	0.0131823	11.208	6.625	22.239	0.54	0.652	2.424	3.131	---NA---
TRINITY_DN92458_c2_g1_i2	-5.71818	0.000193403	0.0134379	5.723	8.88	0.064	0.138	0.248	0	0	---NA---
TRINITY_DN73198_c0_g1_i1	-7.93174	0.000193848	0.0134394	0	2.57	2.835	0	0	0	0	---NA---
TRINITY_DN77864_c0_g1_i1	-3.69671	0.000196985	0.0136075	114.413	15.097	11.949	5.748	3.113	4.773	1.648	ras-GEF domain-containing family member 1B
TRINITY_DN76256_c0_g1_i4	-4.35552	0.000197841	0.0136119	9.209	1.236	8.475	0.153	0.446	0	0.811	copine family protein 2-like
TRINITY_DN89698_c0_g2_i1	-4.30548	0.000199411	0.0136525	3.088	0.722	1.549	0.141	0.17	0	0.083	---NA---
TRINITY_DN93267_c7_g5_i1	-4.38164	0.000199508	0.0136525	333.269	22.43	10.268	8.797	12.274	0.937	3.174	integrin beta-5-like
TRINITY_DN93700_c0_g1_i1	-4.5347	0.000201768	0.0137626	4.383	4.706	18.791	0.871	0	0.644	0.13	SDR family NAD(P)-dependent oxidoreductase
TRINITY_DN92401_c3_g1_i1	-4.26249	0.000202258	0.0137812	12.139	0.949	0.511	0.382	0.413	0.102	0.141	---NA---
TRINITY_DN75175_c0_g1_i9	-5.06416	0.000202663	0.013794	2.756	1.202	3.513	0	0	0	0.295	---NA---
TRINITY_DN76869_c0_g1_i1	-3.53241	0.00020764	0.0140542	10.01	0.974	5.565	0.529	0.368	0.637	0.603	Acidic leucine-rich nuclear phosphoprotein 32 family member A
TRINITY_DN79225_c6_g1_i3	-2.94561	0.000208803	0.0140681	348.523	260.149	113.752	51.048	43.419	28.067	10.918	mammalian ependymin-related protein 1-like
TRINITY_DN76289_c4_g7_i3	-4.91562	0.000209446	0.0140742	3.304	5.111	0.106	0.143	0.208	0.037	0	---NA---
TRINITY_DN86916_c4_g2_i2	-5.32783	0.000210822	0.0140825	0.46	5.094	2.094	0	0	0	0.268	---NA---
TRINITY_DN97126_c4_g1_i8	-4.98709	0.000211222	0.0140825	9.553	23.925	0.17	0.82	0.306	0.208	0.101	---NA---
TRINITY_DN88662_c2_g3_i1	-6.5857	0.000213352	0.0141863	2.156	0.056	2.442	0	0	0	0.047	---NA---
TRINITY_DN84846_c1_g1_i3	-7.94516	0.000214177	0.0142262	0	0.444	0.884	0	0	0	0	---NA---
TRINITY_DN85273_c1_g2_i3	-4.64644	0.000214858	0.0142564	4.27	2.214	19.252	0.732	0.146	0.498	0	---NA---
TRINITY_DN67615_c0_g1_i1	-5.65593	0.000222247	0.0146484	1.514	0.117	4.433	0.054	0	0.096	0	macrophage mannose receptor 1-like
TRINITY_DN90450_c2_g1_i4	-4.19208	0.000222615	0.0146484	2.403	1.854	1.648	0	0.3	0.072	0.1	uncharacterized protein LOC111131659 isoform X1
TRINITY_DN93973_c0_g1_i2	-5.08841	0.000224775	0.014737	1.918	2.071	1.072	0.062	0.123	0	0	---NA---
TRINITY_DN75346_c0_g2_i2	-3.8209	0.000226907	0.0148376	0.547	3.405	2.325	0.099	0.162	0.234	0.121	---NA---
TRINITY_DN85594_c4_g1_i1	-7.51317	0.000227597	0.0148376	1.595	0.054	1.422	0	0	0	0	tripartite motif-containing protein 2-like
TRINITY_DN62380_c0_g1_i1	-5.14603	0.000229377	0.0148836	6.475	2.383	1.33	0.123	0.122	0	0.11	---NA---
TRINITY_DN95933_c0_g3_i1	-7.98372	0.000229875	0.0148942	0.996	0	0.751	0	0	0	0	---NA---
TRINITY_DN89252_c0_g1_i1	-3.24324	0.000231326	0.0149205	509.499	37.564	105.737	32.764	19.121	26.943	24.261	chitotriosidase-1 isoform X3
TRINITY_DN93261_c0_g1_i16	-3.71299	0.000231826	0.0149205	727.618	49.554	108.583	56.885	6.905	20.744	15.396	lysozyme
TRINITY_DN95159_c6_g2_i3	-8.14522	0.000231929	0.0149205	9.179	2.345	0	0	0	0	0	---NA---
TRINITY_DN94057_c0_g1_i2	-7.9849	0.000236518	0.0150899	0.833	1.053	0	0	0	0	0	---NA---
TRINITY_DN97718_c5_g1_i2	-5.35894	0.000236705	0.0150899	2.188	8.631	0.047	0.174	0.057	0.051	0.053	---NA---
TRINITY_DN75090_c0_g1_i4	-3.96496	0.000238895	0.0151792	8.65	4.901	2.842	0.103	0.101	1.128	0.158	---NA---
TRINITY_DN93353_c1_g1_i1	-6.77704	0.000239052	0.0151792	0	1.51	2.258	0	0	0.046	0	predicted protein
TRINITY_DN76251_c0_g1_i1	-4.10436	0.000239075	0.0151792	1.589	0.825	7.981	0.353	0.058	0.367	0.109	---NA---
TRINITY_DN91951_c1_g5_i8	-2.96685	0.000239304	0.0151792	496.565	217.299	873.053	71.193	24.638	121.594	85.792	caveolin-1-like
TRINITY_DN83009_c0_g1_i2	-5.98182	0.000244584	0.0153559	32.504	19.233	26.631	0	1.765	0	0	---NA---
TRINITY_DN91305_c0_g1_i3	-3.30165	0.000244633	0.0153559	62.015	9.109	37.648	2.058	8.979	1.46	3.989	---NA---
TRINITY_DN97347_c0_g1_i1	-3.00318	0.00024472	0.0153559	291.178	757.26	559.789	63.161	30.837	37.162	157.877	---NA---
TRINITY_DN96152_c0_g2_i3	-2.75767	0.00024692	0.0154185	14.935	10.073	15.169	2.11	2.224	1.964	2.408	---NA---
TRINITY_DN93674_c3_g1_i1	-6.82104	0.000247286	0.0154185	3.366	0	0.757	0.044	0	0	0	---NA---
TRINITY_DN84222_c0_g3_i1	-3.55061	0.000247457	0.0154185	914.114	8601.42	969.521	195.112	297.688	71.234	686.978	---NA---
TRINITY_DN78384_c3_g1_i1	-3.0923	0.000250808	0.0155082	8.38	8.151	28.175	2.055	1.426	2.764	1.424	---NA---
TRINITY_DN88220_c0_g1_i7	-7.01425	0.000252476	0.015578	1.112	0.941	0.198	0	0	0	0	---NA---
TRINITY_DN96741_c3_g5_i1	-8.0346	0.000254604	0.0156636	0.909	0	2.912	0	0	0	0	---NA---
TRINITY_DN78748_c0_g2_i2	-3.13293	0.000255872	0.0156807	402.983	92.492	1241.66	58.092	75.848	85.93	76.801	phospholipase A2-like
TRINITY_DN75593_c0_g1_i2	-7.95542	0.000257033	0.0156997	1.461	0	0.861	0	0	0	0	---NA---
TRINITY_DN96712_c2_g1_i11	-3.68963	0.000259875	0.0158341	0.573	16.881	3.455	0.862	0.445	0.484	0.428	---NA---
TRINITY_DN90212_c0_g1_i5	-2.67656	0.0002617	0.0158791	131.19	92.91	113.318	15.022	8.284	23.599	32.111	---NA---
TRINITY_DN88346_c0_g1_i16	-4.98464	0.000272179	0.0163026	30.078	0.088	0.871	0.188	0.371	0.386	0.504	hypothetical protein CGI_10021992
TRINITY_DN79472_c3_g3_i3	-7.48873	0.000272195	0.0163026	5.665	5.333	0.144	0	0	0	0	---NA---
TRINITY_DN62301_c0_g1_i2	-6.9477	0.000272528	0.0163071	0.301	1.309	1.466	0	0	0	0	---NA---
TRINITY_DN72997_c0_g1_i1	-6.80232	0.000275016	0.016425	3.129	0	1.223	0.04	0	0	0	---NA---
TRINITY_DN89015_c1_g1_i1	-7.98431	0.000275498	0.0164383	0.886	2.612	0	0	0	0	0	tolloid-like protein 1
TRINITY_DN74244_c1_g1_i8	-5.72476	0.000280047	0.0166505	0	7.023	5.034	0.063	0.181	0	0.055	transcription intermediary factor 1-beta-like
TRINITY_DN92447_c1_g1_i1	-2.63341	0.000282987	0.0168061	1071.82	942.356	835.535	254.082	158.459	70.964	170.967	uncharacterized protein LOC106158331 isoform X2
TRINITY_DN80956_c0_g1_i2	-3.41251	0.000284154	0.0168243	901.389	87.251	98.284	40.742	59.24	34.193	14.265	tandem repeat galectin
TRINITY_DN92884_c0_g4_i2	-5.23518	0.000285866	0.0168978	68.969	46.254	1.206	0.136	3.883	0.125	0.132	---NA---
TRINITY_DN76549_c2_g3_i1	-7.88909	0.000295732	0.017416	5.499	7.755	0	0	0	0	0	interferon-induced protein 44-like
TRINITY_DN95363_c4_g4_i4	-5.5673	0.000298237	0.0174823	1.875	0	4.425	0.048	0	0.043	0.088	---NA---
TRINITY_DN94097_c0_g1_i8	-4.32049	0.000302422	0.0176623	101.239	833.822	4922.14	26.803	134.45	12.744	281.862	---NA---
TRINITY_DN97668_c2_g3_i5	-5.89343	0.000303573	0.0177132	20.364	8.463	0	0.282	0.289	0	0.18	---NA---
TRINITY_DN82631_c0_g1_i2	-5.74781	0.000306941	0.0178768	0	3.625	3.364	0	0	0.121	0.042	---NA---
TRINITY_DN96325_c3_g1_i2	-7.89235	0.000307243	0.017878	8.956	0	4.269	0	0	0	0	---NA---
TRINITY_DN97723_c1_g3_i1	-5.67511	0.000308908	0.0179254	10.43	24.754	0.137	0.169	0.741	0	0	---NA---
TRINITY_DN85967_c1_g1_i1	-6.06688	0.000320155	0.0184074	3.112	0	3.121	0	0.042	0	0.079	---NA---
TRINITY_DN81406_c7_g1_i4	-6.26866	0.000322794	0.0184774	0	2.551	2.551	0	0.076	0	0	---NA---
TRINITY_DN83585_c10_g1_i1	-6.76298	0.000330009	0.0186878	1.573	0	1.871	0	0	0.03	0	---NA---
TRINITY_DN73079_c0_g1_i1	-3.00384	0.000335124	0.0189099	12.808	4.664	19.955	1.639	0.547	2.408	2.475	---NA---
TRINITY_DN71707_c0_g1_i1	-3.84485	0.000336563	0.0189405	1.175	1.549	2.7	0.114	0.363	0.025	0.039	---NA---
TRINITY_DN65545_c0_g1_i1	-6.43461	0.000340684	0.0191045	1.569	0.029	0.635	0	0	0.024	0	---NA---
TRINITY_DN87135_c0_g1_i1	-6.28967	0.000345987	0.0193505	0	4.651	2.433	0	0	0.073	0	signal transducer and activator of transcription 5A-like isoform X1
TRINITY_DN70885_c0_g1_i1	-6.02092	0.00034751	0.0194186	0	15.361	19.155	0.225	0.5	0	0	---NA---
TRINITY_DN84362_c3_g1_i4	-4.60023	0.000348954	0.0194821	1.412	2.136	1.61	0.049	0.243	0	0	---NA---
TRINITY_DN73621_c0_g1_i1	-5.00158	0.000350528	0.0195031	3.401	5.167	0.165	0	0.196	0.167	0	---NA---
TRINITY_DN91775_c1_g1_i1	-5.93598	0.000353912	0.0196073	0	4.073	3.399	0	0.12	0.035	0	---NA---
TRINITY_DN84192_c5_g1_i4	-4.81954	0.000354317	0.0196073	7.49	1.721	0.98	0.318	0	0.17	0	---NA---
TRINITY_DN82092_c7_g4_i1	-5.71842	0.00035585	0.0196351	0	4.546	11.346	0.069	0.273	0.061	0	---NA---
TRINITY_DN70142_c0_g2_i1	-7.85204	0.000357418	0.0196944	2.244	0	0.834	0	0	0	0	---NA---
TRINITY_DN94820_c1_g1_i4	-3.54574	0.000359154	0.0197214	4.077	7.589	32.931	2.477	2.145	0.5	0.44	Pyrroline-5-carboxylate reductase 2
TRINITY_DN82794_c7_g2_i1	-2.7326	0.000360487	0.0197603	43.489	64.541	41.965	6.017	4.214	10.537	11.094	---NA---
TRINITY_DN78881_c0_g1_i4	-6.5859	0.000363755	0.0198879	0.586	0	3.01	0.037	0	0	0	---NA---
TRINITY_DN96108_c2_g1_i3	-4.33244	0.000368814	0.0200951	30.495	1.565	1.18	1.452	0.468	0.332	0.146	---NA---
TRINITY_DN77167_c0_g1_i4	-3.72429	0.000375577	0.0203935	3211.51	154.076	966.595	315.177	40.168	62.682	39.631	hypothetical protein CGI_10028476
TRINITY_DN81281_c3_g7_i3	-3.1271	0.000379834	0.0205191	767.184	148.922	232.429	54.416	97.327	23.219	16.753	angiopoietin-related protein 1
TRINITY_DN96046_c4_g1_i1	-7.64868	0.000382046	0.020618	0	1.514	1.487	0	0	0	0	---NA---
TRINITY_DN81158_c5_g1_i2	-3.34002	0.000383867	0.0206315	1656.6	110.695	181.503	43.239	59.604	116.781	60.944	---NA---
TRINITY_DN79595_c3_g5_i1	-4.4237	0.000389181	0.0208309	3.475	4.229	0.173	0.169	0.251	0.038	0.04	---NA---
TRINITY_DN79693_c3_g2_i11	-4.33614	0.000399013	0.0212116	1.288	3.427	2.602	0.146	0.279	0.063	0	synaptogenesis protein syg-2-like
TRINITY_DN93990_c0_g1_i3	-3.26663	0.000403768	0.0213562	80.277	16.469	33.435	5.645	1.14	10.68	2.172	caveolin-1-like
TRINITY_DN64913_c0_g1_i1	-7.23717	0.000403876	0.0213562	1.792	0.069	1.416	0	0	0	0	---NA---
TRINITY_DN94293_c0_g1_i4	-6.63508	0.000406088	0.0213762	0	1.891	0.996	0	0.035	0	0	multiple epidermal growth factor-like domains protein 6
TRINITY_DN85913_c0_g5_i2	-2.82482	0.000413321	0.0216381	1484.47	415.983	824.295	171.754	42.253	207.25	124.581	caveolin-1-like
TRINITY_DN91818_c1_g1_i2	-7.62578	0.000413523	0.0216381	0	1.657	0.864	0	0	0	0	---NA---
TRINITY_DN86439_c2_g3_i1	-6.72178	0.000414448	0.0216507	9.013	4.12	0	0.119	0	0	0	---NA---
TRINITY_DN78665_c0_g6_i3	-2.69594	0.000428702	0.0222999	8946.15	20230.4	17301.5	2628.75	1238.69	1295.44	5058.87	---NA---
TRINITY_DN96122_c1_g1_i2	-5.90368	0.000429428	0.0223046	4.836	0	3.583	0.082	0.115	0	0	---NA---
TRINITY_DN88651_c0_g1_i3	-7.01133	0.000440951	0.0227169	26.455	1.63	0	0.266	0	0	0	---NA---
TRINITY_DN92040_c0_g1_i6	-4.41717	0.000450328	0.0230873	1.745	1.389	2.813	0.314	0.101	0	0	---NA---
TRINITY_DN78356_c5_g1_i1	-5.31972	0.000455545	0.0232233	1.027	1.836	0.261	0	0.095	0	0	---NA---
TRINITY_DN79463_c1_g1_i1	-7.31346	0.000463468	0.0234942	2231.18	1.171	0.595	0.746	18.708	0.71	0.204	Spore cortex-lytic enzyme
TRINITY_DN75498_c3_g6_i1	-5.35829	0.000463827	0.0234942	0.387	1.074	1.297	0.08	0	0	0	---NA---
TRINITY_DN80827_c3_g1_i1	-7.69103	0.000466298	0.0235817	4.269	0	2.418	0	0	0	0	---NA---
TRINITY_DN76617_c1_g1_i1	-7.57445	0.000467991	0.0236296	0	1.693	0.756	0	0	0	0	---NA---
TRINITY_DN82687_c3_g1_i7	-7.02246	0.0004693	0.0236749	0.224	2.212	3.045	0	0	0	0	nose resistant to fluoxetine protein 6-like
TRINITY_DN79781_c1_g1_i3	-3.27055	0.000470737	0.0236749	540.768	43.436	115.223	54.325	9.45	24	19.351	---NA---
TRINITY_DN91744_c2_g1_i4	-6.18763	0.000473765	0.0237696	0.186	6.451	2.933	0	0	0	0.149	---NA---
TRINITY_DN94097_c0_g1_i14	-3.52868	0.000477523	0.0239014	240.429	112.404	992.626	10.46	52.133	8.33	110.36	---NA---
TRINITY_DN79910_c0_g1_i6	-3.90551	0.000487461	0.0242456	0.221	0.609	1.602	0.022	0.133	0.031	0.049	---NA---
TRINITY_DN72552_c0_g1_i4	-3.98429	0.000490969	0.0243818	22.773	1.264	4.908	0.447	0.941	0.966	0.31	---NA---
TRINITY_DN95511_c2_g3_i3	-3.41523	0.000497231	0.0245964	234.836	24.699	49.06	13.836	2.149	20.701	4.94	cathepsin L1-like
TRINITY_DN97874_c7_g3_i6	-4.83408	0.000504541	0.024887	27.119	9.887	20.802	0.845	0	1.037	0.922	---NA---
TRINITY_DN78342_c2_g1_i1	-3.71573	0.000505405	0.0249036	1.295	0.853	8.394	0.087	0.397	0.33	0.403	low-density lipoprotein receptor-related protein 4-like isoform X2
TRINITY_DN82635_c2_g2_i1	-5.14797	0.000506117	0.0249193	1.065	2.136	0.651	0	0.133	0	0	---NA---
TRINITY_DN78942_c4_g2_i7	-3.49735	0.000511497	0.0251371	106.679	3.915	20.312	1.992	3.952	7.44	3.51	ATPase inhibitor mai-2, mitochondrial-like
TRINITY_DN81146_c7_g1_i2	-4.31909	0.000512127	0.0251371	6.401	0.23	6.626	0.053	0.526	0.237	0.147	---NA---
TRINITY_DN79681_c4_g3_i2	-3.70914	0.000513137	0.0251672	4.026	21.425	0.283	0.365	0.711	0.671	0.98	RNA-directed DNA polymerase from mobile element jockey-like
TRINITY_DN95448_c1_g1_i6	-2.87479	0.000519729	0.0254314	32.979	6.753	22.582	5.733	2.302	3.011	1.499	ras-GEF domain-containing family member 1B-A-like
TRINITY_DN91604_c1_g2_i1	-3.96046	0.000528116	0.0257424	11.895	266.755	5.577	8.266	1.649	2.747	12.852	SCO-spondin-like isoform X3
TRINITY_DN75942_c12_g1_i5	-4.42175	0.000529413	0.0257858	0.238	18.45	8.124	0.164	0.33	0.305	0.872	---NA---
TRINITY_DN89118_c1_g1_i3	-3.40836	0.000536284	0.0260603	1.586	33.725	38.584	2.073	0.831	4.189	2.94	---NA---
TRINITY_DN93627_c3_g1_i15	-5.80252	0.000540498	0.026245	2.646	3.761	0.057	0	0	0.062	0.069	tripartite motif-containing protein 2-like
TRINITY_DN72359_c0_g2_i3	-4.48784	0.000547023	0.0265212	4.617	2.073	5.502	0.124	0.496	0	0.112	---NA---
TRINITY_DN89662_c1_g1_i4	-4.76692	0.000549523	0.0266221	130.752	80.487	1.187	0.799	9.525	0.171	0.492	---NA---
TRINITY_DN75942_c12_g1_i7	-4.84573	0.000557687	0.0268942	0	2.399	2.953	0.038	0.111	0.037	0.072	---NA---
TRINITY_DN93968_c0_g1_i1	-4.80045	0.00056757	0.0272257	0.148	0.587	27.357	0.174	0.106	0.695	0.59	---NA---
TRINITY_DN93134_c3_g1_i3	-5.18391	0.000568617	0.0272553	3.486	1.854	0.041	0.077	0.124	0	0	---NA---
TRINITY_DN87584_c3_g1_i7	-2.60466	0.000573543	0.0273879	594.658	1346.68	624.183	173.487	48.585	159.789	207.553	---NA---
TRINITY_DN89419_c1_g1_i2	-4.46811	0.000577885	0.0274912	0.977	0.5	2.292	0.073	0.168	0	0	hypothetical protein RhiirB3_396317, partial
TRINITY_DN71737_c0_g1_i2	-4.29058	0.000585428	0.0277256	2.234	2.062	1.893	0	0.324	0	0.126	zinc finger protein 239-like
TRINITY_DN81389_c9_g6_i1	-7.47094	0.000587143	0.027786	0	282.666	2.914	0	2.011	0.078	0	barrier-to-autointegration factor
TRINITY_DN94881_c4_g1_i1	-7.54262	0.000607927	0.02862	1.407	0	1.609	0	0	0	0	---NA---
TRINITY_DN93631_c5_g1_i10	-7.52903	0.000616783	0.0289509	29.652	0	21.025	0	0	0	0	---NA---
TRINITY_DN83987_c5_g3_i1	-5.60488	0.000627028	0.0293231	0	1.789	1.458	0.028	0.054	0	0	---NA---
TRINITY_DN93261_c0_g1_i10	-2.9654	0.000628594	0.0293531	907.184	116.881	277.071	116.528	59.857	40.04	27.879	lysozyme
TRINITY_DN68861_c0_g1_i2	-7.51695	0.000629938	0.0293629	1.631	0	1.628	0	0	0	0	---NA---
TRINITY_DN77842_c0_g1_i5	-4.41076	0.000632555	0.0294512	4.335	0.84	0.099	0.12	0.078	0.106	0.04	zinc metalloproteinase nas-14-like
TRINITY_DN97089_c3_g1_i1	-6.41236	0.000634865	0.029532	0	4.739	4.936	0	0.109	0	0	---NA---
TRINITY_DN84422_c1_g3_i1	-4.84673	0.000635565	0.029532	0	18.505	12.423	0.522	0.782	0.066	0.115	---NA---
TRINITY_DN80372_c1_g1_i4	-5.14914	0.000635688	0.029532	12.051	0	3.003	0.102	0.4	0.09	0.023	---NA---
TRINITY_DN66424_c0_g1_i1	-2.77617	0.000640614	0.0296955	15.686	8.862	41.715	3.065	4.569	3.905	2.699	---NA---
TRINITY_DN86433_c1_g1_i11	-5.22804	0.000643697	0.0298167	1.212	0.682	1.041	0	0	0.087	0	---NA---
TRINITY_DN74046_c5_g1_i1	-5.37425	0.000645228	0.0298657	0	9.937	19.247	0.042	0.833	0.075	0.039	---NA---
TRINITY_DN91519_c1_g1_i1	-7.5308	0.000648584	0.0299772	1.533	1.146	0	0	0	0	0	---NA---
TRINITY_DN92950_c1_g1_i12	-3.01151	0.000649749	0.0300092	22.745	49.49	136.8	2.452	4.825	15.938	15.846	complement C1q-like protein 2
TRINITY_DN78934_c1_g1_i12	-6.4394	0.000665627	0.0305201	0	1.472	2.761	0	0.051	0	0	---NA---
TRINITY_DN83471_c1_g1_i2	-4.49215	0.000672784	0.0308037	0.601	2.647	3.265	0	0.076	0	0.363	uncharacterized protein LOC111103003 isoform X3
TRINITY_DN84174_c3_g3_i11	-4.81942	0.000690393	0.0314598	8.225	5.755	0.509	0.12	0	0.557	0	---NA---
TRINITY_DN77487_c0_g1_i4	-5.78616	0.000690471	0.0314598	1.589	0	1.364	0	0	0	0.083	---NA---
TRINITY_DN91173_c1_g3_i2	-2.85646	0.000691172	0.0314637	776.468	208.214	1344.57	106.083	38.933	209.884	124.254	neuronal acetylcholine receptor subunit alpha-10-like
TRINITY_DN83563_c4_g1_i1	-7.46353	0.000717919	0.0322915	2.901	0	1.698	0	0	0	0	Nuclear GTPase SLIP-GC
TRINITY_DN95629_c0_g1_i1	-3.22079	0.000717998	0.0322915	995.124	1694.94	1088.23	38.676	134.58	14.456	418.199	---NA---
TRINITY_DN96431_c4_g3_i2	-2.65529	0.000721425	0.0323987	972.714	283.988	350.78	132.913	42.508	115.706	65.467	---NA---
TRINITY_DN95946_c0_g2_i1	-6.61477	0.000723701	0.0324549	158.399	0.113	0.057	1.325	0.789	0	0.257	---NA---
TRINITY_DN71329_c0_g1_i2	-2.67607	0.000732035	0.0327226	37.229	26.197	44.638	11.509	5.284	2.855	4.623	---NA---
TRINITY_DN90028_c4_g1_i1	-3.08198	0.000734321	0.0327701	567.947	1025.91	645.012	27.921	121.863	11.033	221.006	---NA---
TRINITY_DN95462_c1_g3_i1	-2.47837	0.000739815	0.0328984	124.618	76.81	104.618	16.217	11.182	34.515	17.937	putative defense protein
TRINITY_DN96791_c4_g5_i1	-3.76514	0.000744041	0.0330397	26.663	466.218	17.706	18.185	2.504	7.34	23.691	---NA---
TRINITY_DN92970_c2_g1_i1	-7.41777	0.000744813	0.0330508	6.854	0	8.017	0	0	0	0	---NA---
TRINITY_DN88505_c2_g4_i1	-4.23975	0.000748267	0.0331514	4.084	2.384	5.693	0.552	0.33	0	0	---NA---
TRINITY_DN79894_c1_g2_i1	-4.72472	0.0007578	0.0334369	27.067	0.881	50.756	2.474	1.391	0	0.244	---NA---
TRINITY_DN71890_c0_g1_i5	-3.69883	0.00076262	0.033559	1.312	3.318	1.316	0.304	0.033	0.03	0.28	---NA---
TRINITY_DN89731_c2_g1_i1	-3.78318	0.000766146	0.0336674	2.461	0.803	0.914	0.151	0.183	0	0.095	---NA---
TRINITY_DN83589_c5_g3_i4	-7.30665	0.000767224	0.033668	0	0.916	1.546	0	0	0	0	---NA---
TRINITY_DN95538_c2_g3_i1	-5.41119	0.000769206	0.0337213	14.876	41.386	0.721	0	1.705	0	0	---NA---
TRINITY_DN60123_c0_g1_i1	-6.35583	0.000772303	0.0337933	0	1.271	2.085	0	0.04	0	0	---NA---
TRINITY_DN89986_c1_g1_i1	-7.841	0.00077559	0.0338943	0	0.087	505.889	0.486	2.649	0	0.074	neuromacin-like protein
TRINITY_DN69942_c2_g1_i4	-7.40417	0.00077952	0.0340176	3.832	0	5.001	0	0.001	0	0	---NA---
TRINITY_DN96250_c2_g3_i5	-4.04337	0.00079267	0.0344271	15.616	1008.03	18.952	33.45	7.414	10.52	34.355	---NA---
TRINITY_DN83450_c0_g1_i1	-3.19802	0.000794194	0.0344301	1.145	1.432	1.717	0.327	0.103	0.146	0.086	---NA---
TRINITY_DN90602_c5_g2_i1	-7.39549	0.000794369	0.0344301	0.672	0	0.422	0	0	0	0	Enterin neuropeptide
TRINITY_DN92540_c5_g1_i2	-4.4848	0.000795971	0.0344524	10.829	14.655	0.162	0.262	1.212	0.082	0.014	GTPase IMAP family member 4-like
TRINITY_DN82567_c6_g1_i2	-5.6913	0.000801758	0.0345771	0	3.094	5.72	0	0.202	0.033	0	---NA---
TRINITY_DN97219_c7_g3_i1	-5.5155	0.000807415	0.0346684	0	9.493	55.593	0.648	1.286	0.082	0	---NA---
TRINITY_DN79367_c1_g1_i2	-5.71285	0.000808085	0.0346684	0.185	2.109	2.089	0	0	0.076	0	---NA---
TRINITY_DN86310_c0_g1_i9	-2.9713	0.000808558	0.0346684	14.56	4.207	29.259	1.441	0.793	3.467	3.583	---NA---
TRINITY_DN74857_c8_g3_i3	-3.71363	0.000809932	0.0346777	16.948	13.557	1.293	2.515	0.231	0.273	0.42	Uncharacterised protein
TRINITY_DN90028_c4_g4_i2	-3.41636	0.0008308	0.0353087	8.039	256.387	130.038	6.492	2.093	19.907	24.985	collagen alpha-1(XII) chain-like
TRINITY_DN80556_c0_g5_i1	-5.65693	0.000840277	0.0356398	3.086	0	9.186	0	0	0.272	0.056	---NA---
TRINITY_DN77062_c6_g1_i1	-4.59502	0.000845077	0.0357477	0.032	7.292	17.07	0.369	0.884	0.164	0.021	---NA---
TRINITY_DN85374_c2_g2_i1	-5.98793	0.000849559	0.0358894	0	2.25	2.318	0.088	0	0	0	---NA---
TRINITY_DN70479_c0_g1_i2	-7.25374	0.000856246	0.0360756	0	1.276	2.399	0	0	0	0	---NA---
TRINITY_DN95119_c11_g3_i2	-7.21945	0.000862795	0.0361789	0	5.315	4.724	0	0	0	0	---NA---
TRINITY_DN67239_c0_g1_i1	-4.26637	0.000886621	0.0370109	16.108	26.465	24.701	1.395	3.465	0	0	---NA---
TRINITY_DN82149_c10_g2_i1	-7.18752	0.000903552	0.0375691	0	1.754	1.724	0	0	0	0	---NA---
TRINITY_DN76915_c1_g1_i7	-2.68303	0.000907418	0.0376311	21.848	26.637	5.005	1.464	4.136	3.579	2.62	predicted protein
TRINITY_DN91888_c2_g1_i9	-4.06036	0.000915362	0.0378777	0.592	222.863	22.688	4.79	3.304	1.338	11.427	Proprotein convertase subtilisin/kexin type 6
TRINITY_DN93950_c0_g1_i7	-4.49753	0.000915755	0.0378777	11.224	0.089	5.298	0.13	0.843	0.091	0.019	interferon-induced protein 44-like
TRINITY_DN78897_c11_g1_i1	-6.2568	0.000916496	0.0378836	0	1.114	1.39	0	0.032	0	0	---NA---
TRINITY_DN90054_c2_g1_i5	-3.79434	0.000925794	0.0381436	7.471	1.205	2.34	0.682	0.061	0.165	0.227	mammalian ependymin-related protein 1-like
TRINITY_DN85924_c2_g2_i3	-4.20136	0.000927736	0.0381987	0.306	2.099	2.274	0.231	0.044	0.063	0	rho GTPase-activating protein 19-like isoform X1
TRINITY_DN145333_c0_g1_i1	-5.46499	0.000929721	0.0382556	2.393	1.635	0	0	0.06	0.054	0	---NA---
TRINITY_DN76404_c0_g2_i8	-3.48822	0.000940588	0.0385775	1934.12	31.99	220.132	111.261	47.3	87.424	35.646	perlucin-like isoform X1
TRINITY_DN95448_c1_g5_i1	-2.75488	0.000943436	0.0386443	138.346	25.01	50.906	15.283	8.885	15.11	5.748	---NA---
TRINITY_DN77603_c5_g3_i2	-5.8275	0.000951731	0.0388085	0	3.519	2.219	0	0	0.055	0.056	transient receptor potential cation channel subfamily V member 1 isoform X2
TRINITY_DN85698_c0_g1_i4	-2.76101	0.000955552	0.0388883	15.352	14.653	16.307	1.632	3.187	0.457	4.95	---NA---
TRINITY_DN88997_c1_g1_i6	-2.61178	0.000957241	0.0388883	1299.5	604.985	2068.19	153.692	87.383	355.188	389.124	---NA---
TRINITY_DN88388_c9_g1_i2	-4.61245	0.000959721	0.0389089	2.105	2.389	0.041	0.05	0.05	0.089	0.046	---NA---
TRINITY_DN94624_c2_g4_i3	-6.2428	0.000961606	0.0389604	0	2.856	2.612	0	0	0.064	0	---NA---
TRINITY_DN88352_c3_g2_i1	-5.48436	0.000963432	0.0389845	0	6.122	3.221	0.045	0.224	0	0	---NA---
TRINITY_DN81904_c1_g5_i1	-2.62476	0.000973331	0.0392848	19.051	49.948	39.211	11.309	3.425	6.713	3.222	---NA---
TRINITY_DN78993_c0_g1_i7	-3.37509	0.000980261	0.0394974	10.666	0.626	4.847	0.865	0.257	0.782	0.411	lysosomal acid lipase/cholesteryl ester hydrolase-like
TRINITY_DN92447_c1_g1_i11	-2.42893	0.000981449	0.0395117	1434.94	1276.14	951.259	341.571	84.324	213.697	335.588	---NA---
TRINITY_DN92939_c0_g4_i2	-4.50719	0.000984449	0.0395822	5.948	4.567	0.228	0.096	0	0.427	0.129	heat shock 70 kDa protein 12B-like
TRINITY_DN79930_c0_g1_i4	-3.83777	0.000987107	0.0396137	5.389	2.419	0.928	0.454	0.174	0.248	0	---NA---
TRINITY_DN84222_c0_g1_i1	-3.40531	0.00100252	0.0400797	70.115	127.754	63.997	2.987	6.048	0.553	25.858	---NA---
TRINITY_DN85913_c0_g4_i1	-2.9481	0.00100615	0.0401995	16.996	21.152	111.967	4.22	2.379	14.001	8.759	caveolin-1-like
TRINITY_DN94952_c0_g1_i4	-2.72084	0.00100959	0.0402759	9.693	23.238	42.217	3.494	1.275	7.427	4.581	HRAS-like suppressor 2 isoform X1
TRINITY_DN90628_c0_g2_i8	-7.08766	0.00101982	0.0405142	0	1.609	1.423	0	0	0	0	---NA---
TRINITY_DN4377_c0_g1_i1	-7.08766	0.00102021	0.0405142	0	2.464	2.126	0	0	0	0	---NA---
TRINITY_DN95594_c0_g2_i1	-2.59132	0.00102755	0.0407426	413.115	279.894	87.666	19.169	71.088	49.927	41.988	---NA---
TRINITY_DN76791_c1_g1_i3	-2.9322	0.00103882	0.041054	2.532	2.078	2.105	0.219	0.16	0.428	0.452	Retrovirus-related Pol polyprotein from transposon 412
TRINITY_DN80454_c6_g1_i2	-4.54062	0.00103919	0.041054	6.556	0.034	12.223	0.444	0.625	0.085	0.029	---NA---
TRINITY_DN87377_c6_g2_i4	-4.03372	0.0010417	0.0410718	0.246	0.764	8.721	0.075	0.244	0.221	0.359	protein C19orf12 homolog
TRINITY_DN95603_c0_g2_i2	-4.02342	0.00104224	0.0410718	3.883	15.985	5.374	0.312	1.684	0	0.144	predicted protein
TRINITY_DN93006_c2_g1_i4	-3.18851	0.00104662	0.0411168	3.739	48.591	35.517	5.901	3.403	2.543	1.345	---NA---
TRINITY_DN95814_c2_g1_i1	-4.23835	0.00104804	0.0411469	0.433	2.81	0.684	0	0.166	0.116	0	hypothetical protein LOTGIDRAFT_145636
TRINITY_DN75480_c0_g3_i1	-6.30363	0.00105278	0.0412565	1.313	0	1.994	0	0.042	0	0	Cyclic GMP-AMP synthase
TRINITY_DN89007_c0_g1_i3	-4.29916	0.00106351	0.041574	3.182	0.86	4.104	0.293	0.296	0	0	tripartite motif-containing protein 2-like
TRINITY_DN91623_c1_g1_i2	-3.7538	0.00106648	0.041652	0.928	2.872	2.364	0	0.28	0.101	0.259	---NA---
TRINITY_DN77162_c1_g2_i1	-5.03285	0.00106682	0.041652	6.952	7.557	0.469	0.184	0.371	0	0	---NA---
TRINITY_DN91271_c0_g6_i1	-2.60421	0.00106953	0.0417065	12.711	6.011	16.791	1.469	0.763	3.101	3.567	uncharacterized protein LOC111133666 isoform X25
TRINITY_DN76716_c2_g1_i1	-7.20288	0.00107259	0.0417463	2.27	0	2.212	0	0	0	0	---NA---
TRINITY_DN83633_c0_g1_i1	-7.25339	0.00107843	0.0418019	0.991	0.611	0	0	0	0	0	alpha-1,3-mannosyl-glycoprotein 4-beta-N-acetylglucosaminyltransferase C-like
TRINITY_DN86518_c1_g1_i8	-4.92271	0.00108322	0.0419052	1.44	1.394	0.036	0	0	0.024	0.107	inhibitor of apoptosis 2
TRINITY_DN94154_c2_g1_i3	-4.05866	0.00109738	0.0423604	3.735	15.724	4.272	0.35	1.512	0	0.114	---NA---
TRINITY_DN93631_c5_g1_i6	-6.26703	0.00110462	0.0425509	11.017	0	11.753	0	0.287	0	0	ATP-dependent DNA helicase Q-like SIM
TRINITY_DN87539_c1_g2_i2	-4.52195	0.00111307	0.0427983	6.83	12.238	10.101	1.666	0.094	0	0	---NA---
TRINITY_DN79613_c2_g1_i4	-3.96851	0.00111706	0.0429257	427.129	4.769	14.463	14.962	9.884	12.649	2.287	Kazal-type serine protease inhibitor domain-containing protein
TRINITY_DN77759_c0_g2_i3	-2.71604	0.00111881	0.0429411	21.08	16.025	4.887	3.247	3.298	1.567	0.954	GTPase IMAP family member 7-like
TRINITY_DN70042_c0_g1_i1	-4.10948	0.00112522	0.0431348	20.318	4.812	154.023	5.8	0.424	7.062	1.107	---NA---
TRINITY_DN97752_c2_g2_i5	-6.64967	0.0011348	0.043371	0	111.657	1.477	0.166	1.299	0	0	---NA---
TRINITY_DN70275_c0_g1_i1	-4.0298	0.00113824	0.0434226	3.502	5.077	0.583	0.1	0.2	0.089	0.364	---NA---
TRINITY_DN95291_c0_g1_i2	-6.93702	0.00114352	0.0435685	0	27.231	0.731	0	0.299	0	0	---NA---
TRINITY_DN79910_c0_g1_i4	-4.16334	0.00114666	0.0436399	0.857	1.179	1.925	0.249	0.057	0	0	---NA---
TRINITY_DN90312_c0_g1_i2	-7.03014	0.00114752	0.0436464	0	0.699	1.034	0	0	0	0	---NA---
TRINITY_DN79968_c0_g1_i5	-5.81768	0.00114907	0.0436791	1.765	2.542	0	0	0.054	0	0.046	---NA---
TRINITY_DN83141_c0_g1_i1	-7.37619	0.00115347	0.0437962	23.211	0	29.312	0	0.462	0	0	---NA---
TRINITY_DN97660_c2_g1_i1	-2.66075	0.00115595	0.0438617	0.484	1.097	2.262	0.165	0.173	0.241	0.336	---NA---
TRINITY_DN75990_c4_g2_i1	-5.64689	0.00116427	0.0440717	0	5.833	5.376	0.13	0.128	0	0	---NA---
TRINITY_DN82149_c10_g3_i1	-8.57479	0.00116922	0.0442327	0	0	99.471	0	0.187	0	0.217	CD63 antigen
TRINITY_DN76094_c1_g2_i2	-3.64464	0.00117011	0.0442402	21.837	453.548	7.838	15.4	6.601	7.432	23.667	---NA---
TRINITY_DN77167_c0_g1_i1	-3.39148	0.00118331	0.0446059	24.37	1.808	24.934	2.141	1.891	2.599	0.339	hypothetical protein C0Q70_00113
TRINITY_DN76503_c1_g2_i1	-5.75331	0.00119058	0.0447864	1.878	0	10.192	0	0	0.3	0	26S proteasome non-ATPase regulatory subunit 10
TRINITY_DN85689_c2_g1_i3	-3.52705	0.00120064	0.0450408	1.326	1.952	0.922	0.045	0.14	0.08	0.249	---NA---
TRINITY_DN76412_c0_g1_i2	-3.47396	0.00121544	0.045439	113.576	145.565	2.46	10.268	7.673	13.562	1.061	tyramine beta-hydroxylase-like
TRINITY_DN87325_c13_g7_i1	-5.6319	0.0012221	0.0456071	0	2.56	3.029	0.066	0.065	0	0	---NA---
TRINITY_DN89528_c1_g1_i9	-4.88358	0.00122992	0.0457641	0.088	11.656	7.942	0	0.613	0.298	0	---NA---
TRINITY_DN85045_c9_g1_i2	-3.74683	0.00123905	0.0459959	0.4	45.431	61.73	3.206	1.264	5.195	1.487	---NA---
TRINITY_DN75302_c0_g2_i3	-5.64207	0.0012522	0.0463213	0	4.247	1.989	0	0.155	0	0	---NA---
TRINITY_DN94366_c1_g1_i2	-3.0418	0.00126249	0.0466472	17.392	10.284	4.238	3.28	1.176	0.296	0.818	---NA---
TRINITY_DN69832_c0_g1_i1	-3.30171	0.00126404	0.0466773	9.633	1.298	2.437	0.784	0.258	0.325	0.623	---NA---
TRINITY_DN84476_c4_g1_i2	-7.12078	0.00126793	0.0467392	2.03	1.549	0	0	0	0	0	---NA---
TRINITY_DN90061_c0_g1_i4	-5.39418	0.00128499	0.0472035	2.165	0.119	1.54	0	0.109	0	0	predicted protein
TRINITY_DN89870_c5_g1_i1	-4.32294	0.00128982	0.0473534	4.573	1.327	3.271	0	0.573	0	0.066	---NA---
TRINITY_DN96411_c0_g2_i1	-6.20274	0.00129476	0.0474647	15.601	0	19.304	0	0.467	0	0	---NA---
TRINITY_DN81475_c0_g2_i4	-4.86263	0.00129585	0.0474647	9.681	0.049	15.638	0.023	1.142	0.02	0.105	---NA---
TRINITY_DN88907_c3_g1_i3	-4.52779	0.00130998	0.0478439	0.048	2.126	1.216	0.045	0	0.093	0.064	---NA---
TRINITY_DN90199_c1_g1_i6	-4.68569	0.00131428	0.0479182	1.619	3.456	1.234	0	0.341	0	0	---NA---
TRINITY_DN97191_c1_g2_i7	-3.444	0.00132285	0.0481751	24.037	2.854	2.016	2.243	0.524	0.143	1.057	---NA---
TRINITY_DN66536_c0_g1_i1	-7.12783	0.00133408	0.048483	1.589	0.855	0	0	0	0	0	---NA---
TRINITY_DN81962_c1_g1_i19	-4.83586	0.00133589	0.048483	168.625	15.934	10.998	0.15	0.519	0	10.125	---NA---
TRINITY_DN81142_c2_g1_i3	-2.82569	0.001347	0.0488301	5.032	1.509	5.961	1.037	0.332	0.515	0.757	hypothetical protein BSL78_01456
TRINITY_DN81019_c2_g1_i1	-4.48292	0.00135714	0.0491415	0	17.403	11.707	0.799	0.647	0.258	0.066	---NA---
TRINITY_DN95659_c1_g1_i6	-3.04584	0.00136257	0.0493102	93.527	12.372	4.851	7.473	5.129	2.045	5.361	natural resistance-associated macrophage protein 2-like
TRINITY_DN79894_c1_g1_i3	-5.14039	0.00137619	0.0496984	2.477	0.164	3.76	0	0.261	0	0	paramyosin isoform X1
